# Supplementary material for: Proteomic and metabolomic profiling of plasma uncovers immune responses in patients with Long COVID-19
Source: Front Microbiol. 2024 Dec 27;15:1470193. doi: 10.3389/fmicb.2024.1470193 (PMC11718655; doi:10.3389/fmicb.2024.1470193)
Supplement: Supplementary file 2 [file Table_1.xlsx]

## Sheet: Supplemental Table1
Supplementary Table 1 Protein Identification Information
Uniprot_ID	Gene	Peptides	Unique peptides	PSM	FDR
A0A075B6S2	KVD29	6	1	7	0.0070145
A0A075B6S6	KVD30	4	1	1	0.00060864
A0A0A0MS14	HV145	2	2	2	0.0049349
A0A0A0MT36	KVD21	3	1	9	0
A0A0B4J1V2	HV226	2	2	5	0.0069294
A0A0B4J1V6	HV373	5	2	8	0
A0A0C4DH24	KV621	3	1	16	0
A0A0C4DH32	HV320	4	1	2	0.00097513
A0M8Q6	IGLC7	7	2	2	0
A2NJV5	KV229	6	1	23	0
O00187	MASP2	14	14	35	0
O00194	RB27B	5	5	10	0
O00391	QSOX1	19	19	46	0
O00429	DNM1L	10	10	12	0
O00602	FCN1	8	6	19	0
O14745	NHRF1	10	10	12	0
O43866	CD5L	22	22	328	0
O75594	PGRP1	3	3	15	0
O75636	FCN3	15	15	350	0
O94874	UFL1	9	9	9	0
P00480	OTC	1	1	1	0.00098474
P00488	F13A	23	23	60	0
P00734	THRB	48	39	795	0
P00738	HPT	43	21	933	0
P00747	PLMN	81	68	1423	0
P01023	A2MG	84	73	1612	0
P01031	CO5	56	51	169	0
P01591	IGJ	11	11	255	0
P01601	KVD16	2	2	9	0
P01766	HV313	2	1	6	0.0005385
P01817	HV205	2	1	3	0
P01833	PIGR	22	22	71	0
P01859	IGHG2	24	1	2	0.00098087
P01871	IGHM	37	7	2596	0
P02549	SPTA1	2	2	2	0.0077486
P02671	FIBA	100	98	5305	0
P02741	CRP	2	2	4	0
P02750	A2GL	13	13	52	0
P02760	AMBP	19	18	175	0
P02765	FETUA	18	16	337	0
P02774	VTDB	37	2	273	0
P02775	CXCL7	16	16	639	0
P02776	PLF4	9	5	426	0
P02786	TFR1	22	22	45	0
P02790	HEMO	31	31	627	0
P03951	FA11	66	65	1039	0
P03952	KLKB1	65	25	1268	0
P03973	SLPI	3	3	2	0.00055866
P04196	HRG	40	6	1490	0
P05164	PERM	16	16	21	0
P05546	HEP2	22	18	114	0
P06702	S10A9	8	8	91	0
P06727	APOA4	64	64	1131	0
P07357	CO8A	16	16	55	0
P07360	CO8G	9	9	41	0
P07737	PROF1	18	18	157	0
P08697	A2AP	25	22	147	0
P09486	SPRC	7	7	27	0
P09871	C1S	24	23	100	0
P11226	MBL2	8	8	27	0
P12259	FA5	87	65	438	0
P15169	CBPN	12	12	48	0
P16157	ANK1	11	11	11	0
P16401	H15	12	7	12	0
P17900	SAP3	4	4	5	0
P18065	IBP2	14	14	127	0
P19652	A1AG2	10	7	72	0
P20851	C4BPB	12	12	73	0
P22792	CPN2	12	12	33	0
P24592	IBP6	10	10	138	0
P26447	S10A4	1	1	4	0.0045005
P26572	MGAT1	10	10	16	0
P27169	PON1	15	15	105	0
P27348	1433T	5	3	4	0
P27487	DPP4	13	13	15	0
P33908	MA1A1	6	6	8	0
P40197	GPV	4	4	6	0.0006169
P43251	BTD	5	5	17	0
P43652	AFAM	21	21	90	0
P46109	CRKL	6	6	13	0
P48061	SDF1	5	5	21	0
P53618	COPB	1	1	2	0.0049394
P54108	CRIS3	3	3	4	0
P54710	ATNG	1	1	5	0.008805
P55774	CCL18	8	8	56	0
P60985	KTDAP	4	4	16	0
P61769	B2MG	8	4	101	0
P62424	RL7A	8	8	11	0
P62942	FKB1A	5	5	22	0
P63241	IF5A1	10	10	50	0
P68366	TBA4A	15	4	10	0
P80108	PHLD	17	17	56	0
P80188	NGAL	7	7	46	0
P80723	BASP1	4	4	5	0
P81605	DCD	4	4	15	0
Q02747	GUC2A	2	2	3	0.00053648
Q03591	FHR1	22	4	220	0
Q04756	HGFA	16	16	124	0
Q06033	ITIH3	20	20	90	0
Q08188	TGM3	14	5	20	0
Q08495	DEMA	11	11	38	0
Q08830	FGL1	8	8	21	0
Q13103	SPP24	8	8	40	0
Q13201	MMRN1	35	35	123	0
Q13790	APOF	5	5	33	0
Q13867	BLMH	9	9	14	0
Q14520	HABP2	31	31	168	0
Q14766	LTBP1	34	33	141	0
Q15113	PCOC1	20	20	180	0
Q15404	RSU1	7	7	17	0
Q15485	FCN2	17	15	94	0
Q15691	MARE1	12	10	31	0
Q15942	ZYX	22	22	138	0
Q16270	IBP7	14	14	61	0
Q16627	CCL14	8	8	40	0
Q16819	MEP1A	3	3	5	0
Q3ZCW2	LEGL	7	7	20	0
Q5VY43	PEAR1	2	2	2	0.0027485
Q6EMK4	VASN	4	4	12	0
Q6UWP8	SBSN	25	25	123	0
Q6UXB8	PI16	6	6	17	0
Q6UY14	ATL4	11	11	14	0
Q7Z478	DHX29	7	7	9	0
Q86U17	SPA11	7	7	13	0
Q86UD1	OAF	5	5	6	0
Q86UX7	URP2	42	42	174	0
Q86YW5	TRML1	2	2	5	0
Q8IWU5	SULF2	1	1	4	0.00054555
Q8NBP7	PCSK9	8	8	14	0
Q92520	FAM3C	2	2	3	0
Q92743	HTRA1	4	4	6	0
Q969E1	LEAP2	3	3	8	0
A8K1K1	A8K1K1	16	16	33	0
Q96PD5	PGRP2	14	14	72	0
Q96QR1	SG3A1	2	2	2	0
Q96RF0	SNX18	2	2	2	0.0027586
Q96S96	PEBP4	8	8	67	0
Q9BST9	RTKN	2	2	2	0.00051573
Q9BWP8	COL11	7	7	32	0
Q9HD89	RETN	5	5	10	0
Q9HDC9	APMAP	10	10	18	0
Q9NR12	PDLI7	13	13	26	0
Q9NY65	TBA8	10	1	1	0.00097656
Q9NZP8	C1RL	9	8	12	0
Q9P1F3	ABRAL	3	3	7	0
Q9UBS4	DJB11	1	1	2	0.00058038
Q9UGM5	FETUB	6	6	20	0
Q9Y6R7	FCGBP	62	62	139	0
Q9Y6V0	PCLO	3	3	3	0.002318
A0A024R6I7	A0A024R6I7	54	1	13	0
A0A024R9Q1	A0A024R9Q1	43	1	3	0
A0A068LKQ8	A0A068LKQ8	3	2	4	0
A0A068LKR4	A0A068LKR4	4	2	2	0.0053619
A0A068LN03	A0A068LN03	2	2	4	0.0032022
A0A068LN17	A0A068LN17	3	3	15	0
A0A075B6S9	A0A075B6S9	1	1	6	0
A0A075B7D0	A0A075B7D0	2	2	2	0
A0A087WYE8	A0A087WYE8	2	2	1	0.0070022
A0A087X0Q4	A0A087X0Q4	6	2	2	0
A0A096LPE2	A0A096LPE2	10	7	26	0
A0A0C4DH36	A0A0C4DH36	2	1	2	0.00052938
A0A0F7T8B3	A0A0F7T8B3	4	1	3	0.00059453
A0A0F7T931	A0A0F7T931	1	1	1	0.0014205
A0A0X9T7T4	A0A0X9T7T4	5	2	18	0
A0A0X9T7V9	A0A0X9T7V9	4	2	44	0
A0A0X9TDD0	A0A0X9TDD0	4	2	2	0
A0A0X9UWK7	A0A0X9UWK7	7	2	57	0
A0A0X9UWL5	A0A0X9UWL5	8	1	83	0
A0A0X9UWM4	A0A0X9UWM4	3	3	21	0
A0A0X9V981	A0A0X9V981	4	2	4	0
A0A0X9V9B3	A0A0X9V9B3	4	3	22	0
A0A0X9V9C4	A0A0X9V9C4	4	1	4	0.001457
A0A109PS32	A0A109PS32	5	2	5	0
A0A109PW33	A0A109PW33	4	3	9	0.00063939
A0A120HF56	A0A120HF56	2	2	6	0.00052882
A0A125QYY9	A0A125QYY9	6	1	15	0
A0A125U0U8	A0A125U0U8	1	1	2	0.00064809
A0A125U0V1	A0A125U0V1	4	2	8	0
A0A126LAY1	A0A126LAY1	1	1	3	0.000499
A0A140VKA0	A0A140VKA0	19	19	68	0
A0A193CHS1	A0A193CHS1	7	3	47	0
A0A1B1CYC5	A0A1B1CYC5	4	4	9	0
A0A1C9J6R3	A0A1C9J6R3	3	1	4	0.00064103
A0A1L2BU33	A0A1L2BU33	3	1	10	0
A0A1L2BU38	A0A1L2BU38	4	4	14	0
A0A1L2BU44	A0A1L2BU44	3	1	1	0.002301
A0A1L2BU51	A0A1L2BU51	1	1	2	0.0023267
A0A1U9WZ84	A0A1U9WZ84	6	6	51	0
A0A1W6IYI6	A0A1W6IYI6	3	2	27	0
A0A1W6IYI8	A0A1W6IYI8	1	1	13	0
A0A1W6IYJ0	A0A1W6IYJ0	3	2	19	0
A0A1W6IYJ1	A0A1W6IYJ1	4	1	15	0
A0A1W6IYJ7	A0A1W6IYJ7	2	1	3	0.0084175
A0A1W6IYL8	A0A1W6IYL8	2	1	3	0
A0A248J1I3	A0A248J1I3	1	1	1	0.0084424
A0A2U8J8F7	A0A2U8J8F7	1	1	2	0.0023321
A0A2U8J8H9	A0A2U8J8H9	2	2	4	0
A0A2U8J8I9	A0A2U8J8I9	3	1	4	0.00058514
A0A2U8J8K0	A0A2U8J8K0	2	2	2	0
A0A2U8J8Q0	A0A2U8J8Q0	3	1	3	0.0073371
A0A2U8J8R6	A0A2U8J8R6	3	2	6	0.0014549
A0A2U8J8X8	A0A2U8J8X8	3	1	6	0
A0A2U8J8Y8	A0A2U8J8Y8	3	2	4	0.00053447
A0A2U8J8Z1	A0A2U8J8Z1	1	1	4	0.00052743
A0A2U8J8Z4	A0A2U8J8Z4	4	3	5	0.0006435
A0A2U8J8Z6	A0A2U8J8Z6	3	2	7	0
A0A2U8J906	A0A2U8J906	6	1	2	0.0084674
A0A2U8J910	A0A2U8J910	3	1	3	0.0014327
A0A2U8J933	A0A2U8J933	6	3	11	0
A0A2U8J937	A0A2U8J937	2	1	2	0.000501
A0A2U8J942	A0A2U8J942	3	1	10	0
A0A2U8J947	A0A2U8J947	2	2	8	0
A0A2U8J954	A0A2U8J954	3	1	10	0
A0A2U8J978	A0A2U8J978	3	2	9	0
A0A2U8J979	A0A2U8J979	2	1	2	0.0077586
A0A2U8J983	A0A2U8J983	3	2	2	0.00051921
A0A2U8J987	A0A2U8J987	3	2	5	0
A0A2U8J989	A0A2U8J989	1	1	6	0.00059559
A0A2U8J9B6	A0A2U8J9B6	3	1	5	0.0018788
A0A2U8J9D3	A0A2U8J9D3	2	1	3	0
A0A2Y9CYD6	A0A2Y9CYD6	3	2	6	0
A0A2Y9CYE2	A0A2Y9CYE2	2	1	4	0.0014245
A0A2Y9CYF2	A0A2Y9CYF2	1	1	2	0.0040761
A0A2Y9CYF4	A0A2Y9CYF4	2	1	5	0
A0A2Y9CYF7	A0A2Y9CYF7	2	2	4	0
A0A384MDQ7	A0A384MDQ7	58	3	1353	0
A0A384NL10	A0A384NL10	9	9	78	0
A0A3B3ISR2	A0A3B3ISR2	38	2	213	0
A0A449C193	A0A449C193	2	1	2	0.0031993
A0A449C198	A0A449C198	4	3	19	0
A0A4E0W274	A0A4E0W274	4	1	6	0.0014521
A0N7I9	A0N7I9	2	1	5	0
A2IPI6	A2IPI6	5	4	17	0
A2J1M4	A2J1M4	6	1	12	0
A2J1N0	A2J1N0	6	1	7	0.0014556
A2J1N6	A2J1N6	8	3	21	0
A2J1N7	A2J1N7	4	3	6	0
A2J1N9	A2J1N9	5	2	4	0
A2J422	A2J422	3	2	1	0.00063654
A2J423	A2J423	4	2	6	0.00050226
A2JA15	A2JA15	3	2	5	0.00051733
A2JA16	A2JA16	3	2	7	0
A2JA19	A2JA19	4	1	11	0
A2KBC1	A2KBC1	9	2	7	0
A2KBC4	A2KBC4	12	1	3	0.00050505
A2MYC9	A2MYC9	1	1	3	0
A2MYD1	A2MYD1	4	4	6	0
A2N0U0	A2N0U0	1	1	3	0.0023202
A2N0U4	A2N0U4	3	1	2	0.0066313
A2N2F4	A2N2F4	3	2	5	0.00065445
A2N2G5	A2N2G5	7	2	16	0
A2N7P4	A2N7P4	4	3	29	0
A2NB46	A2NB46	4	1	6	0.00052002
A2NV54	A2NV54	6	2	8	0
A2NV55	A2NV55	2	2	6	0.00060241
A2NXP9	A2NXP9	6	2	7	0
A2NYU7	A2NYU7	1	1	2	0
A2NYU8	A2NYU8	2	2	6	0
A2NYU9	A2NYU9	3	3	3	0.00052826
A2NYV1	A2NYV1	5	5	9	0
A2NZ55	A2NZ55	5	2	19	0.00060533
A4F255	A4F255	6	2	2	0.0084353
A8K5T0	A8K5T0	87	1	9	0
A8K6T3	A8K6T3	11	1	4	0.00053735
B1N7B7	B1N7B7	2	2	2	0.00056786
B1N7B8	B1N7B8	4	3	22	0
B1N7B9	B1N7B9	5	3	22	0
B2R582	B2R582	19	1	51	0
B2RBZ5	B2RBZ5	13	2	10	0
B4E1B2	B4E1B2	78	2	1387	0
B4E1D8	B4E1D8	49	2	875	0
B4E1Z4	B4E1Z4	54	6	317	0
B6EDE2	B6EDE2	3	1	15	0
B7Z1F8	B7Z1F8	23	2	22	0
B7ZKJ8	B7ZKJ8	57	3	33	0
B7ZMG8	B7ZMG8	5	1	11	0
C0JYY2	C0JYY2	267	184	1111	0
C8C504	C8C504	14	1	2	0.0080679
C9JB55	C9JB55	7	1	3	0.00057937
D9IWP9	D9IWP9	25	21	305	0
F6KPG5	F6KPG5	109	1	12	0
K7ER74	K7ER74	10	6	63	0
Q0KKI6	Q0KKI6	21	1	67	0
Q0ZCH4	Q0ZCH4	9	1	8	0
Q0ZCH6	Q0ZCH6	6	2	22	0
Q0ZCH8	Q0ZCH8	4	1	1	0.0080782
Q0ZCH9	Q0ZCH9	8	1	128	0
Q0ZCI2	Q0ZCI2	3	1	2	0.0023159
Q0ZCI8	Q0ZCI8	9	1	1	0.00052466
Q15430	Q15430	7	1	2	0.00055432
Q2L9S7	Q2L9S7	13	1	6	0.0014465
Q32Q12	Q32Q12	8	8	12	0
Q4VAM3	Q4VAM3	6	1	10	0.0045045
Q569I7	Q569I7	7	4	19	0
Q56G89	Q56G89	101	3	6	0.0006502
Q5CZ94	Q5CZ94	12	1	9	0
Q5EFE5	Q5EFE5	35	2	6	0.0014238
Q5EFE6	Q5EFE6	17	1	3	0
Q5FWF9	Q5FWF9	17	2	25	0
Q5NV68	Q5NV68	3	3	4	0
Q5NV82	Q5NV82	4	4	9	0
Q5NV91	Q5NV91	5	2	14	0
Q5XTR9	Q5XTR9	3	1	1	0
Q65ZC9	Q65ZC9	8	3	61	0
Q6DHW4	Q6DHW4	13	2	4	0
Q6GMW4	Q6GMW4	16	2	17	0.00058445
Q6GMW6	Q6GMW6	15	2	3	0.00097943
Q6IPQ0	Q6IPQ0	18	2	13	0
Q6LAM1	Q6LAM1	16	2	10	0
Q6MZQ6	Q6MZQ6	36	2	128	0
Q6MZU6	Q6MZU6	27	2	273	0
Q6N092	Q6N092	25	1	22	0
Q6N093	Q6N093	26	2	112	0
Q6N095	Q6N095	33	2	5	0.00057438
Q6N096	Q6N096	34	1	1	0.00055494
Q6NS95	Q6NS95	15	1	5	0.00050787
Q6P089	Q6P089	20	1	4	0
Q6P5S3	Q6P5S3	14	2	21	0
Q6PIK1	Q6PIK1	17	3	336	0
Q6PIL8	Q6PIL8	23	4	1562	0
Q6ZVX0	Q6ZVX0	21	1	7	0.00065274
Q6ZW64	Q6ZW64	24	1	5	0
Q7M4S4	Q7M4S4	1	1	2	0.0006192
Q7Z2U7	Q7Z2U7	14	1	17	0
Q7Z351	Q7Z351	33	1	17	0.0040614
Q86TT1	Q86TT1	29	3	162	0
Q8NCL6	Q8NCL6	25	3	8	0
Q8NEJ1	Q8NEJ1	18	2	8	0
Q8TCD0	Q8TCD0	21	1	2	0.00057837
Q8TE63	Q8TE63	6	2	4	0.00056915
Q96K68	Q96K68	27	2	684	0
Q9NPP6	Q9NPP6	22	1	141	0
Q9UL70	Q9UL70	4	1	8	0
Q9UL81	Q9UL81	4	2	14	0
Q9UL82	Q9UL82	3	2	11	0
Q9UL86	Q9UL86	6	3	15	0
Q9UL93	Q9UL93	4	1	2	0
Q9ULB6	Q9ULB6	9	1	2	0.0081197
Q9Y509	Q9Y509	5	3	15	0
S6AWD6	S6AWD6	7	2	11	0
S6B294	S6B294	5	1	5	0.00051361
S6B2A6	S6B2A6	11	2	8	0
S6B2B0	S6B2B0	15	2	4	0.00061996
S6B2C3	S6B2C3	5	2	4	0.0027523
S6BAM6	S6BAM6	11	1	13	0
S6BAN6	S6BAN6	13	1	5	0.0069991
S6BAR0	S6BAR0	15	4	12	0
S6BGD6	S6BGD6	18	2	45	0
S6BGE0	S6BGE0	13	3	31	0
S6C4Q9	S6C4Q9	8	2	10	0.0005637
S6C4R2	S6C4R2	6	1	1	0.0045065
S6C4R7	S6C4R7	8	1	1	0.00097561
S6C4S2	S6C4S2	13	2	3	0.0049416
V9H1D9	V9H1D9	8	1	2	0.0081023
V9HW34	V9HW34	21	2	20	0
A0A075B6R9	A0A075B6R9	4	3	8	0.00064725
A0A1U9X793	A0A1U9X793	2	2	3	0
P00739	HPTR	3	1	7	0.00053763
P04899	GNAI2	5	3	24	0
P05090	APOD	3	1	2	0
P05109	S10A8	5	3	14	0
P0DJI8	SAA1	2	2	3	0
P0DJI9	SAA2	5	1	1	0.00057013
P0DOX2	IGA2	2	1	3	0
P0DOX3	IGD	1	1	1	0.0014313
P0DOX5	IGG1	1	1	2	0.00055679
P0DOX6	IGM	3	2	9	0
P0DOX7	IGK	7	2	11	0
P0DOX8	IGL1	4	4	26	0
P10643	CO7	8	3	38	0
P10720	PF4V	2	2	4	0.00062461
P10909	CLUS	4	1	11	0.00051546
P13727	PRG2	4	1	2	0.00058893
P20160	CAP7	2	1	4	0
Q9UK55	ZPI	3	2	10	0
Q9NYT6	ZN226	5	5	6	0
O96006	ZBED1	5	5	7	0
P25311	ZA2G	10	10	11	0
Q7Z570	Z804A	9	9	12	0
Q14508	WFDC2	4	4	8	0
Q641Q2	WAC2A	2	2	2	0.00053277
P04004	VTNC	5	5	11	0
P08670	VIME	2	2	2	0.0087977
Q96JH7	VCIP1	8	5	11	0
P19320	VCAM1	11	11	59	0
P50552	VASP	2	2	3	0.00062814
V9HWI6	V9HWI6	1	1	1	0.0018735
V9HW68	V9HW68	6	6	11	0
V9GYG9	V9GYG9	9	9	32	0
V9GYE3	V9GYE3	2	2	2	0.00055617
P11684	UTER	4	4	4	0
Q7Z3V4	UBE3B	11	11	16	0
P0CG47	UBB	2	2	3	0
P68036	UB2L3	2	2	2	0
U5LGW0	U5LGW0	6	6	9	0
U3PXP0	U3PXP0	3	3	4	0
P62328	TYB4	2	2	2	0.00050429
Q8N3L3	TXLNB	5	5	5	0
P02766	TTHY	2	2	2	0.0005015
P07996	TSP1	4	4	6	0
Q8NG11	TSN14	2	2	2	0
P07477	TRY1	5	5	46	0
P02788	TRFL	3	3	4	0
P67936	TPM4	4	4	5	0
P07951	TPM2	5	3	3	0.00062696
Q02223	TNR17	3	3	3	0
Q8WWA1	TMM40	9	9	11	0
Q66K66	TM198	3	3	1	0.00049702
P16035	TIMP2	8	8	13	0
P01033	TIMP1	3	3	5	0.00060716
P10599	THIO	2	1	2	0.00051099
P05543	THBG	1	1	4	0.0080645
Q5JRA6	TGO1	2	2	2	0.00097229
Q96PF1	TGM7	2	2	4	0
P01137	TGFB1	2	2	2	0.00050607
P05452	TETN	2	2	4	0.0005048
P55072	TERA	2	2	3	0.0018718
P48643	TCPE	3	3	3	0.00052411
Q96EI5	TCAL4	2	1	1	0.0014171
Q9BYX2	TBD2A	6	6	5	0
P07437	TBB5	33	1	6	0
Q9H4B7	TBB1	5	5	14	0
P68363	TBA1B	3	3	6	0
P37802	TAGL2	4	3	4	0
P37840	SYUA	16	16	249	0
Q9UQF0	SYCY1	49	2	5	0
Q6EEV6	SUMO4	49	2	4	0.00050201
Q5T5C0	STXB5	83	3	247	0
P16949	STMN1	14	10	22	0
Q13586	STIM1	21	21	90	0
P40763	STAT3	14	14	22	0
P10124	SRGN	5	5	7	0
Q14247	SRC8	5	2	36	0
P04179	SODM	4	4	8	0
P08294	SODE	2	2	2	0.0014104
A6NMB1	SIG16	4	4	7	0
Q9Y274	SIA10	3	3	3	0.00059312
Q15465	SHH	3	3	3	0.00057604
P04278	SHBG	3	3	4	0
Q9H299	SH3L3	31	31	102	0
O75368	SH3L1	16	16	76	0
P49908	SEPP1	88	2	907	0
P13521	SCG2	3	1	5	0
Q9NR31	SAR1A	8	8	11	0
P07602	SAP	2	2	2	0.00050633
P02743	SAMP	4	4	13	0
S6BGE9	S6BGE9	23	1	1	0.0018753
S6BAP8	S6BAP8	5	5	5	0
S6AWF0	S6AWF0	3	1	1	0.00062972
P80511	S10AC	6	6	15	0
P31949	S10AB	55	2	94	0
P06703	S10A6	14	12	21	0
P25815	S100P	6	6	28	0
P34096	RNAS4	5	1	1	0.0077453
P02753	RET4	8	8	17	0
Q06141	REG3A	73	73	121	0
P05451	REG1A	16	11	81	0
Q15907	RB11B	2	2	3	0
Q99969	RARR2	11	11	12	0
P61224	RAP1B	6	6	13	0
Q7Z5J4	RAI1	1	1	1	0.0036413
P15153	RAC2	11	6	23	0
Q9NRW1	RAB6B	14	14	60	0
Q16769	QPCT	17	17	36	0
Q9UNU2	Q9UNU2	3	3	3	0.00055066
Q9UL84	Q9UL84	6	6	17	0
Q9UK54	Q9UK54	8	8	8	0
Q9BWU5	Q9BWU5	98	94	447	0
Q96JD1	Q96JD1	1	1	1	0.0040891
Q8TDB0	Q8TDB0	1	1	3	0.00060606
Q8NBH6	Q8NBH6	4	4	7	0
Q8N355	Q8N355	10	10	40	0
Q86YQ4	Q86YQ4	2	2	2	0.001432
Q86VF8	Q86VF8	2	2	2	0.00064599
Q7Z3Y5	Q7Z3Y5	7	7	21	0
Q7Z3Y4	Q7Z3Y4	2	2	6	0.008092
Q6VFQ6	Q6VFQ6	20	6	48	0
Q6PJF2	Q6PJF2	26	26	53	0
Q6N097	Q6N097	4	4	6	0
Q6N041	Q6N041	7	7	14	0
Q6MZX9	Q6MZX9	4	4	7	0
Q6MZX7	Q6MZX7	13	13	57	0
Q6LDG4	Q6LDG4	1	1	3	0.00054496
Q6IN99	Q6IN99	1	1	1	0.00055586
Q6GMV7	Q6GMV7	5	3	3	0
Q68DR3	Q68DR3	3	3	4	0.00057571
Q68CN4	Q68CN4	3	3	4	0
Q68CK4	Q68CK4	6	6	6	0
Q5NV75	Q5NV75	2	2	1	0.0023105
Q5HYM1	Q5HYM1	10	3	13	0
Q5EBM2	Q5EBM2	1	1	14	0
Q53YY1	Q53YY1	2	2	3	0.00057372
Q52MT0	Q52MT0	9	4	57	0
Q4TZM4	Q4TZM4	8	6	8	0
Q4F7G6	Q4F7G6	1	1	3	0
Q14485	Q14485	13	13	20	0
Q0ZCJ1	Q0ZCJ1	3	3	3	0
Q0ZCI0	Q0ZCI0	19	16	92	0
Q0ZCF9	Q0ZCF9	12	3	4	0
P20742	PZP	6	6	8	0
Q9BRP8	PYM1	61	1	389	0
Q6UX71	PXDC2	2	2	3	0.0005423
P41222	PTGDS	6	6	8	0
O00487	PSDE	4	4	7	0
P49721	PSB2	2	2	1	0.0023364
P24158	PRTN3	3	3	4	0.00061576
P02810	PRPC	14	14	26	0
P07225	PROS	4	4	4	0
P27918	PROP	3	3	3	0.0005848
P04070	PROC	5	5	26	0
Q92954	PRG4	1	1	1	0.0069565
P30044	PRDX5	2	2	2	0.0099834
P32119	PRDX2	2	2	2	0.0014493
Q06830	PRDX1	6	6	14	0
P10163	PRB4	4	4	3	0
P23284	PPIB	14	14	37	0
P62937	PPIA	6	6	10	0
P10619	PPGB	19	7	76	0
P13796	PLSL	1	1	2	0.00054142
P12955	PEPD	2	2	3	0
P36955	PEDF	5	5	5	0
P01127	PDGFB	5	4	5	0
P04085	PDGFA	2	2	2	0.00062073
O75340	PDCD6	2	2	2	0.00054885
Q9UHG3	PCYOX	1	1	2	0.00054915
Q15154	PCM1	1	1	2	0
Q6V1P9	PCD23	4	4	6	0.00060205
P05121	PAI1	3	3	4	0
P11940	PABP1	2	2	4	0.00054318
P10451	OSTP	2	2	2	0.00050968
O19504	O19504	11	11	21	0
Q02818	NUCB1	4	4	6	0
O14786	NRP1	1	1	6	0
Q8N729	NPW	3	1	1	0
P61916	NPC2	3	2	4	0.00062775
Q8NFZ3	NLGNY	1	1	2	0.00052056
P14543	NID1	5	5	7	0
Q92686	NEUG	1	1	1	0
P15531	NDKA	5	5	9	0
Q13232	NDK3	4	4	5	0
P00387	NB5R3	1	1	9	0
P54296	MYOM2	1	1	2	0.00098039
Q9Y2K3	MYH15	4	4	9	0
Q7Z406	MYH14	9	9	15	0
P02144	MYG	4	4	7	0
P58546	MTPN	2	2	18	0
P02795	MT2	6	1	4	0
P26038	MOES	19	2	37	0
Q9H8L6	MMRN2	2	2	3	0.00055279
P50281	MMP14	5	3	5	0
Q8IVH4	MMAA	22	22	41	0
Q8N5J2	MINY1	2	2	3	0
Q9UNW1	MINP1	3	3	3	0.00056211
P20774	MIME	4	4	4	0
P14174	MIF	19	19	70	0
P08493	MGP	8	2	4	0.00061087
P35240	MERL	11	2	2	0.0023332
Q9BUN1	MENT	22	21	34	0
P29966	MARCS	1	1	1	0
P61626	LYSC	8	8	8	0
P28300	LYOX	5	5	11	0
P14151	LYAM1	18	18	20	0
Q5SQ64	LY66F	1	1	1	0.0014265
A0A075B6I4	LVX54	2	2	3	0.00051706
A0A0B4J1Y8	LV949	3	3	4	0
A0A075B6I0	LV861	8	8	11	0
P04211	LV743	8	8	9	0
P01721	LV657	3	3	5	0.00055928
A0A075B6I7	LV548	7	3	10	0
P01714	LV319	1	1	2	0.0077386
A0A075B6K2	LV312	4	4	3	0.0006006
P01715	LV301	8	7	31	0
A0A075B6J2	LV233	5	5	5	0
A0A075B6J9	LV218	1	1	2	0
A0A075B6I6	LV150	3	3	3	0.00065402
P51884	LUM	2	2	2	0.0005152
Q8N2S1	LTBP4	5	2	8	0.00057405
Q14767	LTBP2	8	4	6	0
Q9HCJ2	LRC4C	21	17	31	0
Q0VAA2	LR74A	8	8	9	0
Q12907	LMAN2	11	11	31	0
Q08380	LG3BP	2	2	3	0
P17931	LEG3	8	8	21	0
P09382	LEG1	26	24	48	0
P07195	LDHB	9	9	14	0
P00338	LDHA	1	1	1	0.007033
P04180	LCAT	4	4	6	0
A4D0S4	LAMB4	6	4	14	0
Q16787	LAMA3	5	3	8	0
L8E9B5	L8E9B5	2	2	1	0.0014333
A0A087WSY6	KVD15	3	3	3	0.00056402
A0A0B4J2D9	KVD13	2	2	2	0.008137
A0A087WSZ0	KVD08	7	7	13	0
A0A075B6H7	KV37	12	4	43	0
P01042	KNG1	20	19	88	0
O60282	KIF5C	10	10	18	0
P29622	KAIN	2	2	2	0.0006566
P48668	K2C6C	3	3	5	0
Q7Z794	K2C1B	2	2	5	0.00098425
P04264	K2C1	2	2	2	0.00064185
Q14643	ITPR1	2	2	2	0
Q9Y287	ITM2B	2	2	3	0.0069475
Q14624	ITIH4	3	3	3	0.0005
P19823	ITIH2	3	3	6	0
P19827	ITIH1	1	1	0	0.008794
P00995	ISK1	2	2	2	0.0014293
P05154	IPSP	5	5	33	0
P55103	INHBC	7	7	10	0
P30740	ILEU	2	2	5	0.0006402
Q14623	IHH	1	1	3	0
P15814	IGLL1	1	1	1	0
P01344	IGF2	2	2	14	0
O75874	IDHC	8	8	14	0
P05155	IC1	2	2	3	0.00053821
P24593	IBP5	3	3	3	0
P22692	IBP4	1	1	1	0.0066519
P17936	IBP3	7	7	8	0
I3L3R2	I3L3R2	2	2	3	0.00049751
Q12794	HYAL1	1	1	1	0.0091705
A0A0B4J2H0	HV69D	25	18	105	0
A0A075B6Q5	HV364	2	2	3	0.00063331
P01743	HV146	1	1	3	0.00063694
A0A0C4DH33	HV124	4	4	5	0
P23083	HV102	3	3	7	0
P17066	HSP76	5	5	16	0
Q9Y251	HPSE	2	2	2	0.0014158
P26927	HGFL	2	2	1	0.00055218
P07686	HEXB	8	8	11	0
P13716	HEM2	2	2	2	0.00060753
P69891	HBG1	3	3	9	0
P02042	HBD	3	3	3	0.00055402
P68871	HBB	3	3	3	0.0014563
Q96CS2	HAUS1	8	8	10	0
H7C5R1	H7C5R1	2	2	2	0.009205
P62805	H4	2	2	2	0.0053595
P68431	H31	2	2	3	0.0049283
O60814	H2B1K	3	3	3	0.00057045
P04908	H2A1B	2	2	2	0.0040595
P10412	H14	25	25	31	0
P16403	H12	2	2	2	0.0044984
P78417	GSTO1	1	1	1	0.0084104
P09341	GROA	1	1	0	0.0044964
P28799	GRN	2	2	4	0.00061881
P43250	GRK6	4	4	6	0
P28676	GRAN	5	5	4	0
P22352	GPX3	1	1	1	0.00056689
P07359	GP1BA	2	2	2	0.00053937
Q92820	GGH	2	2	3	0.0005767
P06396	GELS	4	4	5	0
P52566	GDIR2	2	2	2	0.0049261
P50395	GDIB	11	11	23	0
O14793	GDF8	3	3	6	0.00061162
Q8IWJ2	GCC2	1	1	1	0.00049925
P63218	GBG5	1	1	6	0.00056465
Q9UBI6	GBG12	10	10	26	0
Q9H4G4	GAPR1	5	5	7	0
Q14697	GANAB	1	1	8	0.0014444
O95479	G6PE	3	3	3	0.00062854
O95866	G6B	3	3	4	0
G4V503	G4V503	2	2	1	0.00058789
G3V3A0	G3V3A0	1	1	21	0.004065
G3V1N2	G3V1N2	1	1	1	0.0040853
G3GAU4	G3GAU4	3	3	4	0
G1FM91	G1FM91	2	2	3	0.00063291
O15117	FYB1	9	9	33	0
P04066	FUCO	6	6	12	0
O95073	FSBP	3	3	3	0.00064558
P02792	FRIL	2	2	2	0.0014423
P02751	FINC	1	1	3	0.00050025
Q14314	FGL2	1	1	1	0.0066637
Q9BYJ0	FGFP2	2	2	5	0
P16930	FAAA	10	10	30	0
P00740	FA9	19	19	59	0
P08709	FA7	1	1	1	0.00049826
P00742	FA10	2	2	3	0.00049554
A6PVY3	F177B	2	2	2	0.0023031
Q9UBQ6	EXTL2	5	5	6	0
Q9UNN8	EPCR	5	5	11	0
Q13822	ENPP2	2	2	3	0.00061425
P08246	ELNE	12	12	33	0
P68104	EF1A1	1	1	3	0.0014416
P12724	ECP	3	3	7	0
E9LUX2	E9LUX2	1	1	2	0.00050994
Q9C0G6	DYH6	2	2	3	0
Q14574	DSC3	4	4	4	0
Q08554	DSC1	4	4	5	0
Q9P2X0	DPM3	1	1	1	0.0014375
O60610	DIAP1	7	7	11	0
Q07507	DERM	7	7	8	0
P59665	DEF1	3	1	36	0
D9YZV5	D9YZV5	10	10	14	0
D3GKD9	D3GKD9	4	4	6	0
D3DQX7	D3DQX7	5	5	7	0
Q15828	CYTM	6	6	8	0
P01034	CYTC	5	5	4	0
P04080	CYTB	4	4	7	0
P99999	CYC	4	3	3	0
Q8WZ74	CTTB2	1	1	1	0.00535
O94985	CSTN1	10	10	20	0
P09603	CSF1	3	3	3	0.00056117
P04632	CPNS1	1	1	1	0.00052274
Q9ULV4	COR1C	4	4	4	0.00061463
P31146	COR1A	6	1	3	0.0014479
P49747	COMP	1	1	1	0.00059524
P39060	COIA1	1	1	1	0.0070299
P39059	COFA1	2	2	2	0.00062933
P23528	COF1	2	2	1	0.0069869
P02748	CO9	2	2	3	0.00062539
P07358	CO8B	1	1	1	0.0005123
P08572	CO4A2	2	2	4	0
P0C0L4	CO4A	4	4	5	0
P01024	CO3	5	5	5	0
P02452	CO1A1	1	1	1	0.0069808
Q12860	CNTN1	8	8	12	0
Q99439	CNN2	4	4	4	0
Q96SN8	CK5P2	2	2	2	0.0014178
P06276	CHLE	5	5	5	0
P05156	CFAI	1	1	1	0.0066225
P00746	CFAD	2	2	2	0.0031963
P11597	CETP	1	1	1	0.00051653
P00450	CERU	4	4	5	0
Q8NHQ1	CEP70	2	2	2	0.000612
O15078	CE290	4	4	5	0
Q9UKY7	CDV3	2	2	5	0
Q00526	CDK3	4	4	8	0
P60953	CDC42	6	6	9	0
Q9UJX2	CDC23	11	11	13	0
P14209	CD99	5	5	11	0
P08571	CD14	3	3	3	0.00065617
P13501	CCL5	2	2	2	0.00054289
Q16663	CCL15	1	1	1	0.0066108
Q8TD31	CCHCR	3	3	3	0.00065574
Q76M96	CCD80	2	2	2	0.00058377
Q6ZRK6	CCD73	11	11	25	0
A0A1B0GTC6	CC085	2	2	1	0.00097752
Q96IY4	CBPB2	3	3	4	0.00056721
P08185	CBG	1	1	1	0.0023256
O95810	CAVN2	1	1	4	0.0070083
P07339	CATD	4	4	7	0
P07384	CAN1	10	10	14	0
P49913	CAMP	3	3	2	0.00059773
P00915	CAH1	2	2	3	0.0099792
Q9BY67	CADM1	2	2	3	0
P12830	CADH1	2	2	2	0.0069444
C9J2Q0	C9J2Q0	10	9	17	0
Q6DHV5	C2D2B	4	4	3	0
P02747	C1QC	1	1	2	0.0070114
P02746	C1QB	4	4	4	0
P02745	C1QA	3	3	3	0.00060386
P30043	BLVRB	2	2	3	0.00052165
Q9UBW5	BIN2	5	5	6	0
Q9UIG0	BAZ1B	7	7	9	0
B7Z539	B7Z539	2	2	8	0
B7Z4D1	B7Z4D1	3	3	4	0
B4E2J1	B4E2J1	2	2	2	0.002302
B4E1E1	B4E1E1	7	7	19	0
B4DUV1	B4DUV1	2	2	3	0.00064226
B4DRW4	B4DRW4	10	10	11	0
B4DRE8	B4DRE8	10	10	13	0
B4DPP8	B4DPP8	1	1	2	0.000516
B3KWB5	B3KWB5	2	2	2	0
B3KRJ8	B3KRJ8	1	1	2	0
B3KPK7	B3KPK7	1	1	1	0.0018762
Q7Z7M8	B3GN8	9	9	10	0
B2R6W1	B2R6W1	3	3	5	0.00062305
B2R5G8	B2R5G8	4	4	4	0
O15145	ARPC3	9	9	20	0
O95445	APOM	3	3	2	0.00052994
O14791	APOL1	1	1	1	0.0088013
P02649	APOE	4	4	6	0
P55056	APOC4	3	2	3	0.0091628
P02656	APOC3	1	1	1	0.0084317
P02654	APOC1	3	3	5	0.00061538
P02647	APOA1	1	1	1	0
P08519	APOA	6	6	7	0
P04083	ANXA1	2	2	4	0
P01008	ANT3	2	2	7	0
P01019	ANGT	7	7	8	0
Q6UXH0	ANGL8	2	2	2	0.00056657
P03950	ANGI	2	1	2	0.00050813
P04745	AMY1	5	5	14	0
P35858	ALS	2	2	1	0.0009828
P05062	ALDOB	4	4	4	0
Q9NZD4	AHSP	3	3	8	0
Q9Y4W6	AFG32	3	1	1	0.0018779
Q15848	ADIPO	31	27	195	0
P60709	ACTB	4	4	4	0
P62736	ACTA	2	2	9	0
P01011	AACT	3	3	2	0
A8K008	A8K008	4	4	5	0
A2NKM6	A2NKM6	1	1	2	0.00060827
A2NH53	A2NH53	9	9	21	0
A2NB43	A2NB43	1	1	1	0.007762
A2N2W8	A2N2W8	1	1	1	0.0005168
A2KBC5	A2KBC5	4	4	5	0
A2JA17	A2JA17	2	2	2	0.0066696
A2J1N1	A2J1N1	1	1	1	0.0053548
A2J1M7	A2J1M7	4	4	7	0.00063816
A2J1M5	A2J1M5	4	4	4	0
A2J1M3	A2J1M3	3	3	4	0
A2IPI4	A2IPI4	2	2	3	0.00058754
A2IPI2	A2IPI2	3	3	3	0
P04217	A1BG	2	1	3	0
P02763	A1AG1	1	1	2	0.0040835
A0N5G5	A0N5G5	2	2	9	0.0005814
A0A5C2GZG9	A0A5C2GZG9	1	1	3	0.00053908
A0A5C2GZB0	A0A5C2GZB0	2	2	6	0.00063412
A0A5C2GZ92	A0A5C2GZ92	1	1	1	0.00052798
A0A5C2GYF2	A0A5C2GYF2	1	1	1	0.00056529
A0A5C2GYE2	A0A5C2GYE2	3	3	7	0
A0A5C2GXQ8	A0A5C2GXQ8	1	1	2	0
A0A5C2GXP0	A0A5C2GXP0	3	3	7	0
A0A5C2GVK8	A0A5C2GVK8	1	1	1	0.0066756
A0A5C2GUA6	A0A5C2GUA6	1	1	1	0
A0A5C2GU38	A0A5C2GU38	12	11	34	0
A0A5C2GTE7	A0A5C2GTE7	4	4	7	0
A0A5C2GSV6	A0A5C2GSV6	2	2	3	0
A0A5C2GSP9	A0A5C2GSP9	11	11	65	0
A0A5C2GSF7	A0A5C2GSF7	8	8	12	0
A0A5C2GSA3	A0A5C2GSA3	2	2	2	0.00049628
A0A5C2GS26	A0A5C2GS26	1	1	1	0.0091935
A0A5C2GS16	A0A5C2GS16	3	3	4	0
A0A5C2GR28	A0A5C2GR28	2	2	2	0.00051203
A0A5C2GR19	A0A5C2GR19	1	1	2	0.0092012
A0A5C2GQY9	A0A5C2GQY9	3	3	3	0
A0A5C2GQI8	A0A5C2GQI8	5	5	8	0
A0A5C2GQF4	A0A5C2GQF4	2	2	4	0
A0A5C2GQ08	A0A5C2GQ08	6	6	8	0
A0A5C2GPQ7	A0A5C2GPQ7	1	1	2	0.0014514
A0A5C2GPP7	A0A5C2GPP7	1	1	1	0.0023213
A0A5C2GPB1	A0A5C2GPB1	2	2	2	0.00057339
A0A5C2GP27	A0A5C2GP27	15	14	53	0
A0A5C2GNZ6	A0A5C2GNZ6	10	10	21	0
A0A5C2GNY9	A0A5C2GNY9	1	1	1	0.0081127
A0A5C2GNK8	A0A5C2GNK8	2	2	2	0.00053362
A0A5C2GMY6	A0A5C2GMY6	5	5	14	0
A0A5C2GMX8	A0A5C2GMX8	5	5	14	0
A0A5C2GM39	A0A5C2GM39	1	1	1	0.0066726
A0A5C2GL83	A0A5C2GL83	10	10	11	0
A0A5C2GL44	A0A5C2GL44	2	2	2	0.0014409
A0A5C2GL43	A0A5C2GL43	3	3	3	0.00060643
A0A5C2GKZ2	A0A5C2GKZ2	4	4	6	0
A0A5C2GKR5	A0A5C2GKR5	3	3	3	0
A0A5C2GKQ3	A0A5C2GKQ3	2	2	2	0.00059172
A0A5C2GKJ4	A0A5C2GKJ4	3	3	3	0
A0A5C2GJS4	A0A5C2GJS4	12	12	18	0
A0A5C2GIK7	A0A5C2GIK7	3	3	3	0
A0A5C2GI89	A0A5C2GI89	2	2	2	0.00055804
A0A5C2GHQ8	A0A5C2GHQ8	6	6	40	0
A0A5C2GHM2	A0A5C2GHM2	2	2	2	0
A0A5C2GHA4	A0A5C2GHA4	2	2	8	0.009159
A0A5C2GH32	A0A5C2GH32	5	5	6	0
A0A5C2GGZ8	A0A5C2GGZ8	2	2	3	0.0069414
A0A5C2GGU2	A0A5C2GGU2	2	2	2	0.008414
A0A5C2GGG9	A0A5C2GGG9	3	3	3	0.00054765
A0A5C2GGD8	A0A5C2GGD8	16	2	124	0
A0A5C2GGC9	A0A5C2GGC9	6	6	6	0
A0A5C2GG76	A0A5C2GG76	2	2	1	0.00052138
A0A5C2GFX3	A0A5C2GFX3	3	3	9	0
A0A5C2GFT4	A0A5C2GFT4	2	2	2	0.00050839
A0A5C2GFN5	A0A5C2GFN5	1	1	1	0.0084782
A0A5C2GFM4	A0A5C2GFM4	3	3	3	0
A0A5C2GFF9	A0A5C2GFF9	2	2	1	0.0069595
A0A5C2GFB8	A0A5C2GFB8	1	1	2	0.0069535
A0A5C2GF38	A0A5C2GF38	2	2	2	0.00098135
A0A5C2GEX4	A0A5C2GEX4	4	4	7	0
A0A5C2GEX2	A0A5C2GEX2	3	3	4	0
A0A5C2GET1	A0A5C2GET1	1	1	1	0.00050403
A0A5C2GEF9	A0A5C2GEF9	2	2	2	0.0023073
A0A5C2GDX1	A0A5C2GDX1	3	3	3	0
A0A5C2GDN3	A0A5C2GDN3	4	4	10	0
A0A5C2GDJ1	A0A5C2GDJ1	2	2	2	0.00060901
A0A5C2GCZ1	A0A5C2GCZ1	14	14	51	0
A0A5C2GBN2	A0A5C2GBN2	27	24	149	0
A0A5C2GBH4	A0A5C2GBH4	4	4	5	0
A0A5C2GBA3	A0A5C2GBA3	4	4	3	0
A0A5C2GAK9	A0A5C2GAK9	3	3	4	0.00056948
A0A5C2GA56	A0A5C2GA56	2	2	3	0.0099875
A0A5C2G9K3	A0A5C2G9K3	8	7	23	0
A0A5C2G9F0	A0A5C2G9F0	1	1	1	0.0023299
A0A5C2G945	A0A5C2G945	2	2	2	0.00054526
A0A5C2G7Y6	A0A5C2G7Y6	2	2	4	0.00050891
A0A5C2G7J3	A0A5C2G7J3	5	5	17	0
A0A5C2G788	A0A5C2G788	1	1	1	0.00058962
A0A5C2G5Z7	A0A5C2G5Z7	1	1	1	0
A0A5C2G5S3	A0A5C2G5S3	5	5	6	0
A0A5C2G5C2	A0A5C2G5C2	2	2	2	0.00053677
A0A5C2G556	A0A5C2G556	3	3	3	0.00053248
A0A5C2G456	A0A5C2G456	3	3	3	0.00058106
A0A5C2G3H5	A0A5C2G3H5	2	2	3	0
A0A5C2G374	A0A5C2G374	6	6	15	0
A0A5C2G350	A0A5C2G350	2	2	2	0.00051467
A0A5C2G2P5	A0A5C2G2P5	2	2	2	0.00051177
A0A5C2G2H1	A0A5C2G2H1	2	2	2	0.0073498
A0A5C2G1Q3	A0A5C2G1Q3	1	1	1	0.00060132
A0A5C2G1M9	A0A5C2G1M9	5	5	7	0
A0A5C2FZX5	A0A5C2FZX5	3	3	10	0
A0A5C2FZ93	A0A5C2FZ93	6	2	5	0.00061125
A0A5C2FZ04	A0A5C2FZ04	4	4	5	0
A0A5C2FYX9	A0A5C2FYX9	2	2	2	0.0070206
A0A5C2FYX4	A0A5C2FYX4	5	3	2	0.00060976
A0A5C2FYM9	A0A5C2FYM9	2	2	3	0
A0A5C2FXM9	A0A5C2FXM9	3	3	25	0
A0A5C2FXE2	A0A5C2FXE2	6	5	8	0
A0A5C2FWP7	A0A5C2FWP7	3	3	2	0.0014118
A0A5C2FWK2	A0A5C2FWK2	2	2	2	0.0006135
A0A5C2FVS3	A0A5C2FVS3	1	1	1	0.0077519
A0A5C2FVQ6	A0A5C2FVQ6	2	2	3	0
A0A5C2FVM9	A0A5C2FVM9	1	1	1	0.00054585
A0A5C2FV25	A0A5C2FV25	4	4	4	0
A0A5C2FV02	A0A5C2FV02	2	2	1	0.00059382
A0A5C2FUC3	A0A5C2FUC3	2	2	2	0.0014191
A0A5C2FUA9	A0A5C2FUA9	2	2	3	0.0014382
A0A5C2FU58	A0A5C2FU58	14	8	11	0
A0A5C2FTL9	A0A5C2FTL9	2	2	3	0.0092089
A0A4W8ZXM2	A0A4W8ZXM2	4	4	4	0
A0A4E0W6F2	A0A4E0W6F2	2	2	3	0.0005963
A0A4E0VZZ8	A0A4E0VZZ8	6	6	11	0
A0A3B3ISW6	A0A3B3ISW6	4	4	6	0
A0A3B3ISA6	A0A3B3ISA6	1	1	1	0.00062266
A0A385HW21	A0A385HW21	3	3	5	0
A0A385HVZ2	A0A385HVZ2	3	3	4	0.00058005
A0A2Y9CYF5	A0A2Y9CYF5	5	5	4	0
A0A2Y9CYF0	A0A2Y9CYF0	3	3	4	0
A0A2U8J9C2	A0A2U8J9C2	9	9	31	0
A0A2U8J9B8	A0A2U8J9B8	2	2	2	0
A0A2U8J9A9	A0A2U8J9A9	7	7	9	0
A0A2U8J974	A0A2U8J974	2	2	2	0.0005618
A0A2U8J968	A0A2U8J968	1	1	1	0.00057637
A0A2U8J946	A0A2U8J946	4	4	25	0
A0A2U8J945	A0A2U8J945	4	4	3	0
A0A2U8J926	A0A2U8J926	2	2	1	0.00050378
A0A2U8J921	A0A2U8J921	1	1	1	0.00049875
A0A2U8J915	A0A2U8J915	1	1	3	0.00064516
A0A2U8J8X9	A0A2U8J8X9	3	2	4	0
A0A2U8J8X5	A0A2U8J8X5	2	2	2	0.0084211
A0A2U8J8T6	A0A2U8J8T6	3	3	4	0
A0A2U8J8T2	A0A2U8J8T2	2	2	2	0.0081058
A0A2U8J8Q2	A0A2U8J8Q2	6	5	9	0
A0A2U8J8P3	A0A2U8J8P3	22	3	5	0
A0A2U8J8M3	A0A2U8J8M3	6	6	6	0
A0A2U8J8J1	A0A2U8J8J1	13	13	28	0
A0A2U8J8H2	A0A2U8J8H2	17	17	50	0
A0A2U8J8H1	A0A2U8J8H1	7	1	9	0
A0A2U8J8G7	A0A2U8J8G7	4	4	7	0
A0A2S1ZAU6	A0A2S1ZAU6	1	1	1	0.00060314
A0A1W6IYK8	A0A1W6IYK8	2	2	3	0
A0A1W6IYJ8	A0A1W6IYJ8	4	4	4	0
A0A1W6IYJ4	A0A1W6IYJ4	1	1	1	0.00049603
A0A1W6IYI9	A0A1W6IYI9	3	3	5	0
A0A1U9X8W4	A0A1U9X8W4	3	3	6	0
A0A1S5UZ39	A0A1S5UZ39	2	2	3	0.00061013
A0A1L7B5J3	A0A1L7B5J3	2	2	2	0.0005698
A0A1L2BU46	A0A1L2BU46	4	4	9	0
A0A1C9J6R6	A0A1C9J6R6	2	2	10	0
A0A1C9J6R5	A0A1C9J6R5	1	1	1	0.0032037
A0A1C9J6R0	A0A1C9J6R0	2	2	2	0.00059347
A0A1B0GUB1	A0A1B0GUB1	9	7	9	0
A0A193CHR8	A0A193CHR8	3	3	4	0
A0A125U0V4	A0A125U0V4	2	2	4	0.00058207
A0A125U0U6	A0A125U0U6	1	1	1	0.00051813
A0A109PW41	A0A109PW41	8	8	14	0
A0A109PS54	A0A109PS54	1	1	1	0.0014151
A0A0X9V9D6	A0A0X9V9D6	3	3	19	0
A0A0X9UWJ6	A0A0X9UWJ6	2	2	2	0.00055897
A0A0X9USL5	A0A0X9USL5	18	11	33	0
A0A0X9TD88	A0A0X9TD88	8	8	16	0
A0A0X9TD47	A0A0X9TD47	5	5	6	0
A0A0X9TD23	A0A0X9TD23	3	2	9	0
A0A0X9T0I7	A0A0X9T0I7	2	2	2	0.00049677
A0A0U4EXB4	A0A0U4EXB4	2	2	2	0.003643
A0A0M3KKW6	A0A0M3KKW6	2	2	2	0.00060423
A0A0K0K1H8	A0A0K0K1H8	1	1	0	0.0088198
A0A0J9YW62	A0A0J9YW62	6	6	4	0
A0A0F7TBJ0	A0A0F7TBJ0	3	3	3	0.00049529
A0A0C4DGB6	A0A0C4DGB6	1	1	2	0.00056054
A0A096LP69	A0A096LP69	3	3	6	0
A0A087WWT3	A0A087WWT3	17	15	38	0
A0A075B7D8	A0A075B7D8	4	4	4	0.00065488
A0A075B7D4	A0A075B7D4	3	3	5	0
A0A068LL56	A0A068LL56	9	9	12	0
A0A024RD39	A0A024RD39	7	7	7	0
A0A024R962	A0A024R962	8	8	8	0
A0A024R895	A0A024R895	2	2	2	0.0005711
A0A024R462	A0A024R462	3	3	4	0
A0A023I8F1	A0A023I8F1	2	2	2	0.00057241
P08195	4F2	2	2	3	0.00062228
P05534	1A24	4	3	2	0
Q04917	1433F	8	8	13	0
P31946	1433B	8	8	10	0
A0A075B6R2	HV404	2	1	3	0
A0A075B6S4	KVD17	1	1	1	0.0014313
P04433	KV311	3	2	9	0
P0DP09	KV113	2	2	4	0.00062461
A0A0C4DH25	KVD20	4	1	11	0.00051546
A0A0C4DH31	HV118	4	1	2	0.00058893
A0A0C4DH43	HV70D	2	1	4	0
A0A0J9YX35	HV64D	3	2	10	0
A1L4H1	SRCRL	5	5	6	0
A6NGU5	GGT3	5	5	7	0
A8K2U0	A2ML1	10	10	11	0
O00139	KIF2A	9	9	12	0
O00451	GFRA2	4	4	8	0
O00629	IMA3	2	2	2	0.00053277
O14737	PDCD5	5	5	11	0
O14980	XPO1	2	2	2	0.0087977
O15031	PLXB2	8	5	11	0
O15335	CHAD	11	11	59	0
O15354	GPR37	2	2	3	0.00062814
Q08ET2	SIG14	1	1	1	0.0018735
O15400	STX7	6	6	11	0
O15467	CCL16	9	9	32	0
O43150	ASAP2	2	2	2	0.00055617
O43157	PLXB1	4	4	4	0
O43182	RHG06	11	11	16	0
O43405	COCH	2	2	3	0
O43493	TGON2	2	2	2	0
O43665	RGS10	6	6	9	0
O43768	ENSA	3	3	4	0
O43854	EDIL3	2	2	2	0.00050429
O60268	K0513	5	5	5	0
O60476	MA1A2	2	2	2	0.0005015
O60493	SNX3	4	4	6	0
O60783	RT14	2	2	2	0
O60844	ZG16	5	5	46	0
O75339	CILP1	3	3	4	0
O75342	LX12B	4	4	5	0
O75369	FLNB	5	3	3	0.00062696
O75558	STX11	3	3	3	0
O75563	SKAP2	9	9	11	0
O75947	ATP5H	3	3	1	0.00049702
O76076	WISP2	8	8	13	0
O94919	ENDD1	3	3	5	0.00060716
O94921	CDK14	2	1	2	0.00051099
O95171	SCEL	1	1	4	0.0080645
O95295	SNAPN	2	2	2	0.00097229
O95373	IPO7	2	2	4	0
O95407	TNF6B	2	2	2	0.00050607
O95498	VNN2	2	2	4	0.0005048
O95613	PCNT	2	2	3	0.0018718
O95721	SNP29	3	3	3	0.00052411
O95989	NUDT3	2	1	1	0.0014171
P00451	FA8	6	6	5	0
P00748	FA12	33	1	6	0
P01040	CYTA	5	5	14	0
P01275	GLUC	3	3	6	0
P02585	TNNC2	4	3	4	0
P02652	APOA2	16	16	249	0
P04003	C4BPA	49	2	5	0
P04259	K2C6B	49	2	4	0.00050201
P04275	VWF	83	3	247	0
P04279	SEMG1	14	10	22	0
P05160	F13B	21	21	90	0
P05556	ITB1	14	14	22	0
P05771	KPCB	5	5	7	0
P06312	KV401	5	2	36	0
P07108	ACBP	4	4	8	0
P07305	H10	2	2	2	0.0014104
P07311	ACYP1	4	4	7	0
P07942	LAMB1	3	3	3	0.00059312
P08254	MMP3	3	3	3	0.00057604
P08311	CATG	3	3	4	0
P08514	ITA2B	31	31	102	0
P08567	PLEK	16	16	76	0
P08603	CFAH	88	2	907	0
P08637	FCG3A	3	1	5	0
P09172	DOPO	8	8	11	0
P09529	INHBB	2	2	2	0.00050633
P09681	GIP	4	4	13	0
P11055	MYH3	23	1	1	0.0018753
P11215	ITAM	5	5	5	0
P11908	PRPS2	3	1	1	0.00062972
P12273	PIP	6	6	15	0
P12882	MYH1	55	2	94	0
P12931	SRC	14	12	21	0
P13010	XRCC5	6	6	28	0
P15259	PGAM2	5	1	1	0.0077453
P15907	SIAT1	8	8	17	0
P15924	DESP	73	73	121	0
P16402	H13	16	11	81	0
P16455	MGMT	2	2	3	0
P17655	CAN2	11	11	12	0
P17987	TCPA	6	6	13	0
P18054	LOX12	1	1	1	0.0036413
P18085	ARF4	11	6	23	0
P18428	LBP	14	14	60	0
P19021	AMD	17	17	36	0
P19876	CXCL3	3	3	3	0.00055066
P19957	ELAF	6	6	17	0
P20929	NEBU	8	8	8	0
P21333	FLNA	98	94	447	0
P21730	C5AR1	1	1	1	0.0040891
P22466	GALA	1	1	3	0.00060606
P35325	SPR2B	4	4	7	0
P22626	ROA2	10	10	40	0
P22748	CAH4	2	2	2	0.001432
P22749	GNLY	2	2	2	0.00064599
P22891	PROZ	7	7	21	0
P23141	EST1	2	2	6	0.008092
P23142	FBLN1	20	6	48	0
P23229	ITA6	26	26	53	0
P23470	PTPRG	4	4	6	0
P24666	PPAC	7	7	14	0
P25398	RS12	4	4	7	0
P25774	CATS	13	13	57	0
P27449	VATL	1	1	3	0.00054496
P27469	G0S2	1	1	1	0.00055586
P27482	CALL3	5	3	3	0
P27816	MAP4	3	3	4	0.00057571
P27824	CALX	3	3	4	0
P28074	PSB5	6	6	6	0
P28289	TMOD1	2	2	1	0.0023105
P29508	SPB3	10	3	13	0
P30049	ATPD	1	1	14	0
P30050	RL12	2	2	3	0.00057372
P31151	S10A7	9	4	57	0
P31947	1433S	8	6	8	0
P32320	CDD	1	1	3	0
P33151	CADH5	13	13	20	0
P35247	SFTPD	3	3	3	0
P35443	TSP4	19	16	92	0
P35609	ACTN2	12	3	4	0
P35625	TIMP3	6	6	8	0
P35908	K22E	61	1	389	0
P36405	ARL3	2	2	3	0.0005423
P36959	GMPR1	6	6	8	0
P37108	SRP14	4	4	7	0
P38117	ETFB	2	2	1	0.0023364
P38606	VATA	3	3	4	0.00061576
P41091	IF2G	14	14	26	0
P42357	HUTH	4	4	4	0
P42566	EPS15	3	3	3	0.0005848
P42766	RL35	5	5	26	0
P43699	NKX21	1	1	1	0.0069565
P46013	KI67	2	2	2	0.0099834
P46531	NOTC1	2	2	2	0.0014493
P47929	LEG7	6	6	14	0
P48047	ATPO	4	4	3	0
P48059	LIMS1	14	14	37	0
P48426	PI42A	6	6	10	0
P48740	MASP1	19	7	76	0
P49137	MAPK2	1	1	2	0.00054142
P49247	RPIA	2	2	3	0
P49411	EFTU	5	5	5	0
P50570	DYN2	5	4	5	0
P51161	FABP6	2	2	2	0.00062073
P54136	SYRC	2	2	2	0.00054885
P54826	GAS1	1	1	2	0.00054915
P55000	SLUR1	1	1	2	0
P55145	MANF	4	4	6	0.00060205
P55290	CAD13	3	3	4	0
Q5VTU8	AT5EL	2	2	4	0.00054318
P56537	IF6	2	2	2	0.00050968
P58166	INHBE	11	11	21	0

## Sheet: Supplemental Table2
Supplementary Table 2. Differentially expressed proteins between LC group and HC group
Uniprot ID	ID	log2FC	Pvalue	FDR	Significant
Q6PJF2	Q6PJF2	-6.81	0.0065227	0.0205444	Down
A0A1U9X793	A0A1U9X793	-4.15	1.04488e-13	1.72232e-11	Down
P59665	DEF1	-3.9	4.48265e-13	4.43334e-11	Down
Q8NEJ1	Q8NEJ1	-3.68	7.33117e-13	6.04211e-11	Down
Q9HCJ2	LRC4C	-3.32	8.38613e-08	1.45507e-06	Down
S6BAR0	S6BAR0	-2.92	3.33526e-09	8.04529e-08	Down
Q6MZU6	Q6MZU6	-2.72	0.000160068	0.00095944	Down
Q6MZQ6	Q6MZQ6	-2.55	3.35973e-05	0.000259592	Down
A0A5C2FZ04	A0A5C2FZ04	-2.47	6.02972e-09	1.35532e-07	Down
P01024	CO3	-2.45	9.65871e-13	6.82319e-11	Down
Q8NCL6	Q8NCL6	-2.43	1.51876e-13	2.1458e-11	Down
P24593	IBP5	-2.41	6.24951e-11	2.94322e-09	Down
A0A1W6IYI6	A0A1W6IYI6	-2.38	5.06899e-08	9.11496e-07	Down
A0A5C2GQY9	A0A5C2GQY9	-2.37	2.33705e-09	5.92651e-08	Down
O96006	ZBED1	-2.21	9.73381e-07	1.20334e-05	Down
V9GYE3	V9GYE3	-2.19	0.00114511	0.00503339	Down
A0A5C2GMY6	A0A5C2GMY6	-2.16	1.18332e-11	7.31439e-10	Down
P03950	ANGI	-2.1	8.61644e-13	6.55512e-11	Down
P07225	PROS	-2.05	2.91778e-05	0.000229023	Down
P54108	CRIS3	-2.03	2.18952e-10	9.41494e-09	Down
Q13790	APOF	-1.97	3.20765e-13	3.52485e-11	Down
P61626	LYSC	-1.92	7.6514e-09	1.68161e-07	Down
Q5EFE5	Q5EFE5	-1.88	9.81963e-06	8.90974e-05	Down
P09382	LEG1	-1.8	9.98718e-08	1.67412e-06	Down
Q03591	FHR1	-1.76	1.64646e-07	2.50516e-06	Down
A2NYU8	A2NYU8	-1.73	7.96944e-06	7.57863e-05	Down
B2R5G8	B2R5G8	-1.7	4.09441e-05	0.000304464	Down
P02776	PLF4	-1.7	2.65974e-14	6.5762e-12	Down
A0A5C2GTE7	A0A5C2GTE7	-1.67	6.20921e-10	2.11756e-08	Down
P22692	IBP4	-1.65	0.000132353	0.000813026	Down
P43652	AFAM	-1.63	0.00902664	0.0266488	Down
Q8N3L3	TXLNB	-1.58	0.000156961	0.000946553	Down
S6BGE0	S6BGE0	-1.58	1.43091e-08	2.94826e-07	Down
Q96CS2	HAUS1	-1.54	0.000115688	0.000747815	Down
P01766	HV313	-1.52	2.26017e-09	5.8824e-08	Down
P00738	HPT	-1.5	0.00236789	0.00911223	Down
P40197	GPV	-1.47	1.48475e-07	2.29441e-06	Down
A0A5C2GYF2	A0A5C2GYF2	-1.46	2.26998e-06	2.52248e-05	Down
P17936	IBP3	-1.43	5.88797e-09	1.35423e-07	Down
P00739	HPTR	-1.41	8.81668e-05	0.000581313	Down
P13501	CCL5	-1.41	2.03432e-06	2.31257e-05	Down
P01715	LV301	-1.4	0.000224465	0.00127584	Down
P0C0L4	CO4A	-1.4	1.38872e-05	0.000120478	Down
P34096	RNAS4	-1.4	9.35829e-09	2.01203e-07	Down
Q0KKI6	Q0KKI6	-1.4	0.000124037	0.000781351	Down
A2IPI2	A2IPI2	-1.39	5.88287e-06	6.06058e-05	Down
P04745	AMY1	-1.39	3.85142e-07	5.4415e-06	Down
A0A5C2GSA3	A0A5C2GSA3	-1.38	1.06549e-07	1.75627e-06	Down
Q7Z3Y5	Q7Z3Y5	-1.36	4.64237e-05	0.00033031	Down
A0A3B3ISW6	A0A3B3ISW6	-1.35	2.48054e-05	0.000201086	Down
P10720	PF4V	-1.35	1.29792e-11	7.55085e-10	Down
P00450	CERU	-1.31	3.50979e-05	0.000269084	Down
Q9H4G4	GAPR1	-1.3	0.000367865	0.00194555	Down
P01011	AACT	-1.29	1.60395e-05	0.000135582	Down
A0A2U8J8X8	A0A2U8J8X8	-1.28	0.000620176	0.00309775	Down
A0A2U8J987	A0A2U8J987	-1.27	6.14152e-07	7.99206e-06	Down
A0A5C2GHM2	A0A5C2GHM2	-1.25	1.05569e-05	9.4061e-05	Down
A0A5C2GBN2	A0A5C2GBN2	-1.22	0.000193865	0.00113451	Down
Q5CZ94	Q5CZ94	-1.22	3.19536e-05	0.000248835	Down
Q99969	RARR2	-1.22	5.67537e-06	5.90836e-05	Down
P02765	FETUA	-1.2	5.58372e-11	2.76115e-09	Down
A0A0A0MS14	HV145	-1.19	0.000260373	0.00145485	Down
A0A1L2BU46	A0A1L2BU46	-1.18	1.54266e-06	1.8606e-05	Down
A0A5C2G7J3	A0A5C2G7J3	-1.14	7.64725e-06	7.34284e-05	Down
A0A2U8J947	A0A2U8J947	-1.12	0.000752041	0.00359309	Down
P03952	KLKB1	-1.12	4.39023e-07	6.1154e-06	Down
A0A5C2GET1	A0A5C2GET1	-1.1	6.75794e-06	6.6836e-05	Down
A0A2U8J946	A0A2U8J946	-1.09	1.9119e-06	2.22455e-05	Down
D9IWP9	D9IWP9	-1.08	3.53631e-07	5.06871e-06	Down
A0A193CHS1	A0A193CHS1	-1.07	0.00679644	0.021204	Down
A0A5C2G350	A0A5C2G350	-1.07	0.0010851	0.00481238	Down
Q8WZ74	CTTB2	-1.07	0.000900021	0.00410194	Down
Q0ZCH9	Q0ZCH9	-1.06	3.59145e-05	0.000273226	Down
Q13201	MMRN1	-1.06	0.000677802	0.00331855	Down
Q7Z478	DHX29	-1.06	6.62149e-06	6.6148e-05	Down
A0A5C2G9F0	A0A5C2G9F0	-1.04	0.000127507	0.000793112	Down
Q5EFE6	Q5EFE6	-1.03	0.00910446	0.026719	Down
P06703	S10A6	-1.02	0.00200077	0.00801118	Down
Q16627	CCL14	-1.02	5.44586e-07	7.18128e-06	Down
A0A2Y9CYF5	A0A2Y9CYF5	-1.01	0.000781091	0.00371394	Down
A0A087X0Q4	A0A087X0Q4	-1	0.00558322	0.0181638	Down
A2IPI4	A2IPI4	-0.987	0.0156394	0.0416911	Down
Q16663	CCL15	-0.983	0.00323678	0.0115566	Down
A0A1U9X8W4	A0A1U9X8W4	-0.98	4.49914e-08	8.2401e-07	Down
Q5EBM2	Q5EBM2	-0.98	0.00248413	0.00941303	Down
A0A5C2GH32	A0A5C2GH32	-0.977	0.00112156	0.0049519	Down
Q9H299	SH3L3	-0.976	0.0028652	0.0105735	Down
A0A0C4DGB6	A0A0C4DGB6	-0.968	0.0133642	0.0370229	Down
A0A5C2G788	A0A5C2G788	-0.964	0.00127159	0.00546785	Down
Q16787	LAMA3	-0.962	0.000364305	0.00193708	Down
A0A2U8J968	A0A2U8J968	-0.949	7.449e-07	9.56761e-06	Down
A0A125U0U6	A0A125U0U6	-0.928	0.00713331	0.0221155	Down
P14174	MIF	-0.92	0.000218528	0.00124927	Down
A0A2Y9CYF4	A0A2Y9CYF4	-0.889	0.000409246	0.0021415	Down
O75636	FCN3	-0.86	0.00778211	0.0235367	Down
A0A2Y9CYD6	A0A2Y9CYD6	-0.857	0.0075343	0.0229982	Down
Q6PIK1	Q6PIK1	-0.848	0.000120526	0.000769034	Down
Q86YW5	TRML1	-0.845	0.000798902	0.00376245	Down
A0A5C2G374	A0A5C2G374	-0.842	0.000173177	0.00102558	Down
P26927	HGFL	-0.836	0.00430215	0.0146214	Down
A0A3B3ISA6	A0A3B3ISA6	-0.832	6.25258e-05	0.000429431	Down
P04278	SHBG	-0.83	0.00981631	0.0285539	Down
Q9H8L6	MMRN2	-0.829	8.54116e-06	8.04496e-05	Down
A0A0B4J1Y8	LV949	-0.824	0.00803102	0.0241419	Down
A6NMB1	SIG16	-0.821	0.00216227	0.00845251	Down
Q9BYX2	TBD2A	-0.807	0.0181649	0.0476527	Down
P01859	IGHG2	-0.803	0.000172107	0.00102539	Down
P35858	ALS	-0.8	1.18816e-05	0.00010399	Down
P07737	PROF1	-0.795	0.000538113	0.00274327	Down
P01817	HV205	-0.79	0.00191955	0.00778047	Down
P01344	IGF2	-0.789	7.45268e-06	7.22618e-05	Down
A0A2U8J989	A0A2U8J989	-0.779	0.00222613	0.0086679	Down
P08697	A2AP	-0.769	0.000369961	0.00194623	Down
Q6MZX9	Q6MZX9	-0.766	0.00341089	0.0120049	Down
A0A1L2BU38	A0A1L2BU38	-0.759	0.00245056	0.00932154	Down
B2R582	B2R582	-0.756	0.000806734	0.00378133	Down
O43866	CD5L	-0.752	0.00487157	0.016277	Down
P02775	CXCL7	-0.747	5.27329e-05	0.000367274	Down
P99999	CYC	-0.744	0.00272175	0.0101578	Down
P37802	TAGL2	-0.738	0.00358487	0.0124401	Down
O00187	MASP2	-0.725	0.00188453	0.00766997	Down
P61224	RAP1B	-0.721	0.00233545	0.00902251	Down
P04179	SODM	-0.717	0.000470514	0.00244915	Down
P07686	HEXB	-0.713	0.000631381	0.00313787	Down
A0A2U8J8Q0	A0A2U8J8Q0	-0.706	0.00420753	0.0143491	Down
S6BAN6	S6BAN6	-0.703	0.0186598	0.0485646	Down
A0A075B6R9	KVD24	-0.696	0.0116851	0.0330188	Down
A0A125U0V1	A0A125U0V1	-0.66	0.0113852	0.0324495	Down
A0A5C2GGZ8	A0A5C2GGZ8	-0.655	0.00018275	0.00107583	Down
A0A5C2GGG9	A0A5C2GGG9	-0.653	6.63019e-05	0.000446072	Down
P05109	S10A8	-0.651	0.0162463	0.0430766	Down
Q92820	GGH	-0.651	0.00275819	0.0102551	Down
Q8N355	Q8N355	-0.647	2.62447e-05	0.000211025	Down
A0A1U9WZ84	A0A1U9WZ84	-0.643	0.0132399	0.0368853	Down
A0A0X9USL5	A0A0X9USL5	-0.636	0.0139709	0.0381692	Down
A0A2U8J926	A0A2U8J926	-0.636	0.0149438	0.0401614	Down
P07339	CATD	-0.632	0.00325974	0.0115967	Down
P01137	TGFB1	-0.627	0.0139233	0.0381445	Down
I3L3R2	I3L3R2	-0.608	0.00378567	0.0130001	Down
A0A068LKQ8	A0A068LKQ8	-0.606	0.00920418	0.0269318	Down
Q96QR1	SG3A1	-0.599	0.0133126	0.0369837	Down
P01034	CYTC	-0.598	0.000669273	0.00329309	Down
A0A5C2GFB8	A0A5C2GFB8	-0.589	4.74869e-05	0.000335461	Down
Q92520	FAM3C	-0.587	0.0100664	0.0291101	Down
Q9H4B7	TBB1	0.59	0.00321081	0.0115054	Up
Q15828	CYTM	0.594	0.000245845	0.00138148	Up
A6PVY3	F177B	0.599	0.00765581	0.0232258	Up
B7Z539	B7Z539	0.604	0.00520688	0.0171083	Up
P30740	ILEU	0.604	0.00241892	0.00927252	Up
A0A0C4DH33	HV124	0.607	0.00947334	0.0276376	Up
Q5T5C0	STXB5	0.608	0.00230331	0.00893324	Up
P01721	LV657	0.615	0.0015068	0.00636849	Up
P22792	CPN2	0.617	0.000918093	0.00416511	Up
O60610	DIAP1	0.626	0.000939191	0.00424137	Up
A0A1S5UZ39	A0A1S5UZ39	0.628	0.0146933	0.0398129	Up
Q9UL70	Q9UL70	0.638	0.00289202	0.0106327	Up
Q9NYT6	ZN226	0.647	1.01805e-05	9.1532e-05	Up
P05062	ALDOB	0.66	0.00560509	0.0181752	Up
A0A5C2GDJ1	A0A5C2GDJ1	0.662	0.0106698	0.0307652	Up
P68871	HBB	0.662	0.00518621	0.0170972	Up
P03951	FA11	0.667	0.00806791	0.0241793	Up
P05121	PAI1	0.668	0.000785024	0.00371478	Up
P07477	TRY1	0.672	0.00871847	0.0258936	Up
P62424	RL7A	0.677	0.005348	0.0175138	Up
Q8N5J2	MINY1	0.677	3.88278e-05	0.000290915	Up
Q08495	DEMA	0.678	1.81908e-05	0.000152464	Up
A0A5C2GEF9	A0A5C2GEF9	0.686	1.54332e-05	0.000131581	Up
P13716	HEM2	0.689	0.00544546	0.0177741	Up
O94874	UFL1	0.707	0.000684112	0.00333294	Up
A0A0X9TD23	A0A0X9TD23	0.71	0.0025448	0.00960612	Up
Q08554	DSC1	0.712	0.00500642	0.0166712	Up
C8C504	C8C504	0.734	0.00856203	0.0255056	Up
A0A2U8J8F7	A0A2U8J8F7	0.735	0.00182354	0.00745242	Up
Q8NBH6	Q8NBH6	0.735	0.000211148	0.0012141	Up
S6BAM6	S6BAM6	0.737	0.0100187	0.0290571	Up
A0A0B4J2D9	KVD13	0.738	0.0185491	0.0484038	Up
Q9UNU2	Q9UNU2	0.741	0.00589533	0.0188689	Up
A0A5C2GFF9	A0A5C2GFF9	0.748	1.85712e-06	2.18654e-05	Up
B2RBZ5	B2RBZ5	0.763	0.0137682	0.0379296	Up
Q6EEV6	SUMO4	0.768	0.00447502	0.0151568	Up
P08246	ELNE	0.769	0.00166909	0.0069068	Up
A0A5C2GM39	A0A5C2GM39	0.78	0.000142925	0.000867195	Up
Q8NHQ1	CEP70	0.789	0.00907052	0.0266986	Up
O00391	QSOX1	0.804	0.00605686	0.0191995	Up
P20774	MIME	0.809	0.00213904	0.00839489	Up
A0A5C2GXP0	A0A5C2GXP0	0.821	0.00710986	0.0221121	Up
Q02747	GUC2A	0.824	3.829e-05	0.000289075	Up
A0A0J9YW62	A0A0J9YW62	0.829	0.00749928	0.0229622	Up
O75874	IDHC	0.834	0.0030268	0.0109652	Up
Q15404	RSU1	0.834	8.33307e-05	0.000553115	Up
P28676	GRAN	0.837	9.36661e-06	8.57739e-05	Up
Q5SQ64	LY66F	0.845	4.52518e-07	6.21584e-06	Up
Q92686	NEUG	0.851	0.00124697	0.0053854	Up
P02452	CO1A1	0.858	2.27922e-05	0.000186293	Up
P02042	HBD	0.869	0.00352528	0.0122764	Up
O60282	KIF5C	0.873	0.00172103	0.00709207	Up
P17066	HSP76	0.875	0.000134707	0.000822376	Up
U5LGW0	U5LGW0	0.875	0.00296027	0.0108033	Up
Q6IN99	Q6IN99	0.881	0.00346477	0.0121513	Up
P04070	PROC	0.891	0.00742662	0.0228103	Up
P05546	HEP2	0.892	0.00260151	0.00974582	Up
Q9UHG3	PCYOX	0.899	4.57818e-05	0.000328103	Up
P20851	C4BPB	0.9	0.000201976	0.00116815	Up
Q0ZCI8	Q0ZCI8	0.904	0.00299364	0.010885	Up
A0A087WWT3	A0A087WWT3	0.906	0.0031723	0.0114087	Up
B4E1B2	B4E1B2	0.908	2.25269e-05	0.000185659	Up
A0A248J1I3	A0A248J1I3	0.914	0.0108672	0.0312432	Up
P30043	BLVRB	0.921	0.000816986	0.00381132	Up
Q0ZCJ1	Q0ZCJ1	0.933	0.0013212	0.00565656	Up
G3V1N2	G3V1N2	0.934	0.00280217	0.0103796	Up
A0A0C4DH32	HV320	0.945	0.00579122	0.0186564	Up
B4DRW4	B4DRW4	0.954	0.00509883	0.0168654	Up
A0A5C2GU38	A0A5C2GU38	0.957	0.0179676	0.0472605	Up
A0A2U8J8T2	A0A2U8J8T2	0.961	0.000884441	0.00406843	Up
P28799	GRN	0.966	6.511e-05	0.000441053	Up
Q6ZVX0	Q6ZVX0	0.967	0.000648663	0.00320764	Up
P26572	MGAT1	0.975	7.04403e-06	6.89757e-05	Up
P07384	CAN1	0.98	0.00795985	0.0240009	Up
A0A5C2FVS3	A0A5C2FVS3	0.986	0.00757431	0.0230492	Up
A0A126LAY1	A0A126LAY1	0.987	0.000329914	0.00180268	Up
Q9UBS4	DJB11	0.989	0.00292164	0.0107018	Up
A0A5C2GI89	A0A5C2GI89	1	9.50612e-05	0.000622619	Up
P02745	C1QA	1.01	0.0130777	0.0365362	Up
P0DJI9	SAA2	1.02	0.0188312	0.0487541	Up
P16403	H12	1.02	0.00155645	0.00652257	Up
P30044	PRDX5	1.02	3.21227e-06	3.49114e-05	Up
P48643	TCPE	1.02	0.00461617	0.0155815	Up
Q9BWU5	Q9BWU5	1.02	0.0159918	0.0425159	Up
P00915	CAH1	1.03	0.00193307	0.00780329	Up
Q0ZCI0	Q0ZCI0	1.03	0.000341725	0.00184681	Up
P01031	CO5	1.05	0.00611142	0.0193105	Up
P15531	NDKA	1.05	8.02788e-05	0.000536458	Up
Q00526	CDK3	1.05	0.00328125	0.0116314	Up
U3PXP0	U3PXP0	1.07	0.00118915	0.00520384	Up
Q8IWU5	SULF2	1.08	1.14516e-07	1.85666e-06	Up
P01023	A2MG	1.1	0.000118842	0.000763215	Up
P49721	PSB2	1.1	5.31899e-08	9.39371e-07	Up
Q14520	HABP2	1.11	0.00197549	0.00794212	Up
Q92743	HTRA1	1.11	5.13819e-07	6.86712e-06	Up
Q6GMV7	Q6GMV7	1.12	0.00362503	0.0125355	Up
Q7Z570	Z804A	1.12	0.00030401	0.00168913	Up
Q9UIG0	BAZ1B	1.12	0.00052707	0.00270089	Up
A2NYV1	A2NYV1	1.13	0.0034986	0.0122266	Up
Q06141	REG3A	1.13	4.33504e-05	0.000317582	Up
Q7Z794	K2C1B	1.13	0.000723005	0.00348806	Up
Q8IVH4	MMAA	1.13	0.00656603	0.0206152	Up
A0A2U8J9B6	A0A2U8J9B6	1.14	4.85588e-05	0.0003406	Up
Q9ULV4	COR1C	1.16	0.0020242	0.00803988	Up
P16035	TIMP2	1.17	0.000196161	0.0011412	Up
C9J2Q0	C9J2Q0	1.18	0.00036035	0.00192641	Up
P00995	ISK1	1.18	1.51794e-05	0.000130543	Up
V9H1D9	V9H1D9	1.18	0.00122329	0.00532969	Up
A0A024R462	A0A024R462	1.19	0.00031087	0.0017176	Up
A0A5C2GZG9	A0A5C2GZG9	1.19	1.99776e-06	2.29743e-05	Up
P02792	FRIL	1.19	0.00206133	0.00815461	Up
Q5XTR9	Q5XTR9	1.19	0.000111274	0.000724015	Up
Q9UBW5	BIN2	1.24	0.000848651	0.00392204	Up
P52566	GDIR2	1.25	5.27277e-06	5.54762e-05	Up
O14791	APOL1	1.27	0.000947078	0.00425755	Up
Q4F7G6	Q4F7G6	1.27	0.000128915	0.000796853	Up
Q8TDB0	Q8TDB0	1.28	4.27487e-05	0.000315511	Up
Q4VAM3	Q4VAM3	1.31	0.00122931	0.0053324	Up
C9JB55	C9JB55	1.32	1.60108e-06	1.9078e-05	Up
P31146	COR1A	1.32	0.00142519	0.0060494	Up
Q8N729	NPW	1.32	2.75804e-05	0.000219976	Up
O14786	NRP1	1.33	2.74387e-06	3.01521e-05	Up
Q6GMW6	Q6GMW6	1.35	0.00336771	0.0118952	Up
A0A024R895	A0A024R895	1.38	1.06005e-08	2.23062e-07	Up
A0A0X9T7T4	A0A0X9T7T4	1.38	2.11718e-06	2.37942e-05	Up
A0A075B7D0	A0A075B7D0	1.42	0.00151635	0.00638156	Up
P05154	IPSP	1.42	5.60967e-05	0.00038797	Up
Q9UQF0	SYCY1	1.43	0.00101355	0.00453574	Up
A0M8Q6	IGLC7	1.44	6.21004e-06	6.33168e-05	Up
Q9P2X0	DPM3	1.45	7.57733e-10	2.49799e-08	Up
P05534	1A24	1.48	0.00035827	0.0019257	Up
Q6UX71	PXDC2	1.48	9.26394e-06	8.56266e-05	Up
A0A385HW21	A0A385HW21	1.49	0.000493592	0.00255583	Up
A2J1N6	A2J1N6	1.51	2.67567e-07	3.9496e-06	Up
P00740	FA9	1.51	3.67369e-08	6.98707e-07	Up
Q6VFQ6	Q6VFQ6	1.52	8.45216e-07	1.07169e-05	Up
P04632	CPNS1	1.53	0.000122093	0.000774037	Up
Q9BRP8	PYM1	1.56	9.09051e-07	1.13804e-05	Up
P27918	PROP	1.58	2.32165e-07	3.47895e-06	Up
P29622	KAIN	1.62	2.60437e-08	5.15145e-07	Up
Q2L9S7	Q2L9S7	1.64	1.16437e-09	3.38696e-08	Up
Q9BYJ0	FGFP2	1.66	6.45872e-06	6.51804e-05	Up
P0DJI8	SAA1	1.67	0.00165916	0.00689459	Up
S6C4R7	S6C4R7	1.76	4.41858e-05	0.000321322	Up
B4DUV1	B4DUV1	1.77	8.8028e-06	8.21318e-05	Up
E9LUX2	E9LUX2	1.78	0.000125049	0.000782746	Up
Q06033	ITIH3	1.79	1.28333e-07	2.04712e-06	Up
Q5VY43	PEAR1	1.79	0.00105562	0.00470276	Up
P10451	OSTP	1.81	4.32733e-08	8.07496e-07	Up
A0A096LP69	A0A096LP69	1.82	2.01499e-09	5.386e-08	Up
L8E9B5	L8E9B5	1.84	0.000831282	0.0038598	Up
Q15942	ZYX	1.86	1.99322e-05	0.000165655	Up
Q6V1P9	PCD23	1.87	1.24076e-09	3.50603e-08	Up
Q96PF1	TGM7	1.87	2.84681e-05	0.000225239	Up
P27348	1433T	1.91	5.02915e-11	2.6178e-09	Up
A0A2U8J9B8	A0A2U8J9B8	1.92	1.43636e-06	1.75378e-05	Up
A0A384NL10	A0A384NL10	1.96	8.83847e-08	1.50711e-06	Up
Q13867	BLMH	2.16	1.07669e-09	3.22681e-08	Up
Q14247	SRC8	2.16	2.63126e-10	1.0843e-08	Up
P28300	LYOX	2.2	4.97619e-10	1.82276e-08	Up
A0N7I9	A0N7I9	2.23	6.40192e-05	0.000436655	Up
P0DOX6	IGM	2.23	8.55736e-10	2.73007e-08	Up
Q15113	PCOC1	2.29	9.99156e-10	3.08802e-08	Up
Q6PIL8	Q6PIL8	2.29	1.83262e-13	2.26557e-11	Up
A0A0X9UWL5	A0A0X9UWL5	2.33	1.95116e-08	3.93816e-07	Up
P01008	ANT3	2.46	1.08703e-05	9.59884e-05	Up
P02795	MT2	2.46	4.64027e-07	6.28661e-06	Up
Q13586	STIM1	2.49	3.6494e-10	1.4437e-08	Up
Q14508	WFDC2	2.54	3.32777e-11	1.82843e-09	Up
Q7Z2U7	Q7Z2U7	2.63	2.73388e-07	3.97619e-06	Up
A0A5C2GBA3	A0A5C2GBA3	2.65	1.45926e-07	2.29081e-06	Up
P10163	PRB4	2.65	3.73238e-06	4.01231e-05	Up
Q76M96	CCD80	2.68	5.78606e-10	2.04372e-08	Up
Q7Z406	MYH14	2.7	4.40461e-06	4.68405e-05	Up
Q6N095	Q6N095	2.79	4.01981e-09	9.4657e-08	Up
P04899	GNAI2	2.83	5.42684e-13	4.87923e-11	Up
Q8N2S1	LTBP4	3.09	8.60306e-14	1.70169e-11	Up
P02810	PRPC	3.24	3.43127e-08	6.65397e-07	Up
P25311	ZA2G	3.25	1.01769e-14	3.35499e-12	Up
P07996	TSP1	3.29	1.61112e-12	1.06227e-10	Up
Q8NG11	TSN14	3.47	1.07234e-15	5.30272e-13	Up
S6AWD6	S6AWD6	4.04	2.66358e-09	6.5857e-08	Up
Q9UKY7	CDV3	4.12	1.45605e-10	6.5456e-09	Up
P80723	BASP1	4.57	1.46762e-09	4.03189e-08	Up
S6BGE9	S6BGE9	4.86	4.52219e-10	1.72017e-08	Up
P02751	FINC	5.19	4.75263e-17	4.70035e-14	Up
Q8WWA1	TMM40	5.7	4.52038e-05	0.000326325	Up

## Sheet: Supplemental Table3
Supplementary Table 3. Differentially expressed proteins between Recovered group and HC group
Uniprot ID	ID	log2FC	Pvalue	FDR	Significant
V9GYE3	V9GYE3	-2.12	0.000352794	0.00505671	Down
P01024	CO3	-1.48	9.24963e-09	4.57394e-06	Down
B2R5G8	B2R5G8	-1.42	5.90034e-05	0.00149627	Down
P54108	CRIS3	-1.36	7.08057e-08	1.75067e-05	Down
Q0ZCH6	Q0ZCH6	-1.35	0.00722113	0.0390257	Down
P24593	IBP5	-1.3	3.00247e-06	0.000212103	Down
Q9P1F3	ABRAL	-1.22	3.54431e-05	0.00116844	Down
O95810	CAVN2	-1.18	0.00013485	0.00261504	Down
A2J422	A2J422	-1.12	0.000128072	0.00258496	Down
P62328	TYB4	-1.12	0.000306553	0.00481239	Down
P40197	GPV	-1.11	1.47966e-06	0.000121948	Down
O00487	PSDE	-1.1	0.000798322	0.0093993	Down
A0A5C2GYE2	A0A5C2GYE2	-1.07	0.000820128	0.00954243	Down
A0A5C2GH32	A0A5C2GH32	-1.02	0.000117466	0.00252552	Down
P01715	LV301	-1.02	0.00142866	0.0132051	Down
P68431	H31	-0.966	0.000319039	0.0048543	Down
P04745	AMY1	-0.956	1.63904e-05	0.000704785	Down
Q9H299	SH3L3	-0.953	0.000874971	0.00994651	Down
P09382	LEG1	-0.946	0.000336485	0.00496692	Down
P59665	DEF1	-0.942	0.00839309	0.0430091	Down
P07737	PROF1	-0.929	6.63051e-06	0.00038574	Down
P61224	RAP1B	-0.912	2.12266e-05	0.000839726	Down
P62805	H4	-0.903	0.0023236	0.0185326	Down
A0A5C2GP27	A0A5C2GP27	-0.887	0.000714907	0.00862247	Down
A0A125U0U6	A0A125U0U6	-0.857	0.00446194	0.0286549	Down
Q3ZCW2	LEGL	-0.843	0.000482679	0.00636492	Down
A0A5C2FZ04	A0A5C2FZ04	-0.837	0.0065167	0.0368287	Down
A0A5C2GET1	A0A5C2GET1	-0.834	4.37975e-05	0.0013126	Down
A2J1N1	A2J1N1	-0.822	0.00198819	0.0165237	Down
A0A5C2GHM2	A0A5C2GHM2	-0.817	0.00045006	0.00601499	Down
A0A5C2G7J3	A0A5C2G7J3	-0.81	0.000114066	0.00250691	Down
P63218	GBG5	-0.808	4.93091e-05	0.00139334	Down
P07602	SAP	-0.803	0.0065595	0.0368599	Down
Q86YW5	TRML1	-0.793	0.000313158	0.00483926	Down
P61626	LYSC	-0.77	0.00176714	0.0151974	Down
P13501	CCL5	-0.766	0.00117497	0.0118576	Down
A0A125U0V1	A0A125U0V1	-0.749	0.00134521	0.0127925	Down
A0A0B4J1Y8	LV949	-0.741	0.00614057	0.0355147	Down
A0A5C2G350	A0A5C2G350	-0.738	0.00741523	0.0398569	Down
O15117	FYB1	-0.734	0.00145103	0.0132876	Down
P0C0L4	CO4A	-0.73	0.00451539	0.0288111	Down
A0A3B3ISA6	A0A3B3ISA6	-0.729	4.11513e-05	0.00127183	Down
P04278	SHBG	-0.726	0.00928676	0.0466223	Down
Q7Z3Y5	Q7Z3Y5	-0.724	0.0070122	0.0385281	Down
A0A2U8J8H2	A0A2U8J8H2	-0.705	0.00811834	0.0420368	Down
Q8NCL6	Q8NCL6	-0.691	0.00181711	0.0154924	Down
Q8WZ74	CTTB2	-0.691	0.0100874	0.0493883	Down
Q6N093	Q6N093	-0.69	0.00209633	0.0171345	Down
P01859	IGHG2	-0.688	0.000190558	0.00330635	Down
Q02223	TNR17	-0.681	0.000561346	0.00721002	Down
P02776	PLF4	-0.677	1.40261e-05	0.000630538	Down
A0A5C2GFM4	A0A5C2GFM4	-0.674	0.00152454	0.013707	Down
P07686	HEXB	-0.673	0.000228697	0.00389969	Down
P02765	FETUA	-0.672	1.65421e-06	0.000125847	Down
P12830	CADH1	-0.672	0.00032641	0.00489121	Down
A0A1W6IYJ4	A0A1W6IYJ4	-0.648	0.0099121	0.0487715	Down
A0A1L2BU38	A0A1L2BU38	-0.644	0.00291114	0.0216475	Down
P14174	MIF	-0.641	0.00212574	0.0172324	Down
Q16627	CCL14	-0.626	0.000124409	0.00256334	Down
P10720	PF4V	-0.623	1.7958e-05	0.000740019	Down
Q8N355	Q8N355	-0.615	4.03453e-06	0.00026601	Down
A0A5C2GFN5	A0A5C2GFN5	-0.613	0.00302752	0.0223449	Down
P62937	PPIA	-0.607	0.00274096	0.0206932	Down
A0A2U8J946	A0A2U8J946	-0.599	0.000935958	0.0102851	Down
P17936	IBP3	-0.586	0.0012886	0.0126181	Down
P05155	IC1	0.592	0.00309482	0.0225057	Up
P07477	TRY1	0.593	0.00786833	0.0413925	Up
P28676	GRAN	0.594	0.000156013	0.00291126	Up
P00740	FA9	0.596	0.00356053	0.0249742	Up
A0A193CHR8	A0A193CHR8	0.597	0.00171293	0.0148604	Up
P05062	ALDOB	0.597	0.0040633	0.0267907	Up
P13716	HEM2	0.623	0.0039558	0.026257	Up
O60282	KIF5C	0.629	0.0080467	0.0418852	Up
Q5FWF9	Q5FWF9	0.635	0.00256719	0.0196818	Up
A0A1S5UZ39	A0A1S5UZ39	0.643	0.00491462	0.0301898	Up
A0A0C4DH33	HV124	0.644	0.00193935	0.0162544	Up
P30043	BLVRB	0.649	0.00528409	0.0318657	Up
P22792	CPN2	0.67	5.41649e-05	0.00144781	Up
A0A5C2GFF9	A0A5C2GFF9	0.675	5.71767e-07	6.28308e-05	Up
P02786	TFR1	0.681	0.00523977	0.0317922	Up
A0A1B0GTC6	CC085	0.682	0.00201169	0.0165797	Up
Q14508	WFDC2	0.716	0.00709748	0.0387813	Up
A0A0B4J2D9	KVD13	0.726	0.00887236	0.0447692	Up
P05451	REG1A	0.732	0.00567517	0.0334092	Up
A0A5C2GNK8	A0A5C2GNK8	0.734	0.000262417	0.0042546	Up
B4E1B2	B4E1B2	0.734	5.60933e-05	0.0014599	Up
P02747	C1QC	0.739	0.000242676	0.00400012	Up
O94874	UFL1	0.743	6.28339e-05	0.00155357	Up
Q53YY1	Q53YY1	0.751	0.000233825	0.00391954	Up
P04899	GNAI2	0.752	0.00410256	0.0268704	Up
P00338	LDHA	0.755	0.00238479	0.0188685	Up
P15531	NDKA	0.768	0.000592806	0.00742134	Up
P08709	FA7	0.774	0.00148687	0.0134909	Up
O75874	IDHC	0.775	0.00161959	0.0143016	Up
Q92954	PRG4	0.779	0.000898095	0.0100934	Up
U3PXP0	U3PXP0	0.79	0.00494993	0.030219	Up
P08493	MGP	0.791	0.00136687	0.0128746	Up
Q8N2S1	LTBP4	0.798	0.00385665	0.0259471	Up
P03951	FA11	0.809	0.00038027	0.005297	Up
Q8TDB0	Q8TDB0	0.81	0.00167433	0.0146541	Up
Q9NZP8	C1RL	0.814	2.31932e-05	0.000882232	Up
Q9BRP8	PYM1	0.818	0.00103625	0.0111397	Up
O95073	FSBP	0.824	0.00034731	0.00505132	Up
A0M8Q6	IGLC7	0.836	0.00109854	0.0114363	Up
P04632	CPNS1	0.851	0.00877786	0.0445195	Up
B3KPK7	B3KPK7	0.871	0.00536656	0.0321668	Up
Q6GMV7	Q6GMV7	0.878	0.00791629	0.0414244	Up
O94985	CSTN1	0.89	0.000619554	0.00765924	Up
Q6V1P9	PCD23	0.896	9.58222e-05	0.00225639	Up
Q92686	NEUG	0.897	0.000131337	0.00259784	Up
Q00526	CDK3	0.909	0.00315388	0.0227678	Up
A0A0X9T7T4	A0A0X9T7T4	0.919	0.000108171	0.00243138	Up
O14791	APOL1	0.926	0.00433778	0.0280396	Up
G3V1N2	G3V1N2	0.936	0.000659394	0.00805111	Up
A0A126LAY1	A0A126LAY1	0.961	7.0036e-05	0.0016894	Up
Q8IVH4	MMAA	0.973	0.0069024	0.0381367	Up
P02792	FRIL	0.978	0.00328816	0.0233956	Up
B4DUV1	B4DUV1	1.02	0.00158695	0.0141396	Up
Q0ZCI8	Q0ZCI8	1.02	0.000184107	0.00325146	Up
P06727	APOA4	1.03	0.00666305	0.0372302	Up
Q9UBS4	DJB11	1.03	0.000497541	0.00647457	Up
Q6VFQ6	Q6VFQ6	1.06	2.71848e-05	0.000960205	Up
P69891	HBG1	1.08	0.00463145	0.0293622	Up
A2NYV1	A2NYV1	1.09	0.00125872	0.0124488	Up
O14786	NRP1	1.09	4.98583e-06	0.000308186	Up
Q9UIG0	BAZ1B	1.09	0.000144739	0.00275283	Up
C9J2Q0	C9J2Q0	1.11	0.000105011	0.00241524	Up
P02745	C1QA	1.13	0.00189839	0.0160471	Up
A0A5C2FXE2	A0A5C2FXE2	1.14	0.00430646	0.0280203	Up
P05534	1A24	1.14	0.00120234	0.0120113	Up
Q76M96	CCD80	1.14	0.000373487	0.00527683	Up
Q4TZM4	Q4TZM4	1.18	3.7186e-05	0.00118635	Up
C0JYY2	C0JYY2	1.21	0.00477402	0.0298829	Up
P29622	KAIN	1.21	4.15997e-07	5.14276e-05	Up
P05546	HEP2	1.22	7.2943e-06	0.000400781	Up
Q6UWP8	SBSN	1.22	7.99207e-06	0.000416008	Up
V9H1D9	V9H1D9	1.22	0.00016279	0.00298147	Up
P01031	CO5	1.25	0.000284723	0.00454179	Up
Q9UNU2	Q9UNU2	1.27	9.01404e-07	8.10444e-05	Up
Q9NZD4	AHSP	1.28	0.00114141	0.0116377	Up
A0A385HW21	A0A385HW21	1.3	0.000443251	0.00600515	Up
D3DQX7	D3DQX7	1.3	0.00545417	0.0324951	Up
Q9UKY7	CDV3	1.32	0.00377435	0.0255673	Up
Q5VY43	PEAR1	1.34	0.00390125	0.0260699	Up
P05154	IPSP	1.35	9.64151e-06	0.000476773	Up
Q5XTR9	Q5XTR9	1.37	7.63089e-07	7.54695e-05	Up
E9LUX2	E9LUX2	1.38	0.000436712	0.00599873	Up
L8E9B5	L8E9B5	1.42	0.00251116	0.0194027	Up
P01008	ANT3	1.45	0.00132803	0.0127517	Up
P02751	FINC	1.66	4.57776e-05	0.00133159	Up
P0DJI9	SAA2	1.7	3.14942e-05	0.00107406	Up
Q96IY4	CBPB2	1.7	5.23694e-05	0.0014387	Up
Q14520	HABP2	1.73	3.34157e-07	4.72117e-05	Up
P23083	HV102	1.75	2.59717e-07	4.28101e-05	Up
P02654	APOC1	1.86	1.14701e-05	0.000540189	Up
Q7Z2U7	Q7Z2U7	2.51	1.56059e-08	5.14475e-06	Up
P0DJI8	SAA1	2.66	1.29543e-07	2.56237e-05	Up
Q8NG11	TSN14	3.44	2.51412e-16	2.48646e-13	Up

## Sheet: Supplemental Table4
Supplemental Table 4. Differentially expressed proteins between LC group and Recovered group
Uniprot ID	ID	log2FC	Pvalue	FDR	Significant
A0A1U9X793	A0A1U9X793	-3.83	5.71169e-13	2.82443e-10	Down
Q8NEJ1	Q8NEJ1	-3.5	1.14055e-12	3.76003e-10	Down
Q9HCJ2	LRC4C	-3.02	4.79632e-07	1.05412e-05	Down
P07225	PROS	-2.96	1.65447e-08	7.43758e-07	Down
P59665	DEF1	-2.96	1.42144e-09	8.78625e-08	Down
P02654	APOC1	-2.82	6.06586e-08	2.06867e-06	Down
S6BAR0	S6BAR0	-2.34	3.6231e-07	8.73962e-06	Down
O96006	ZBED1	-2.21	7.21154e-07	1.51749e-05	Down
A0A5C2GMY6	A0A5C2GMY6	-2.11	1.18588e-11	1.95472e-09	Down
A0A5C2GQY9	A0A5C2GQY9	-2.1	2.60931e-08	1.07525e-06	Down
A0A1W6IYI6	A0A1W6IYI6	-1.97	1.71394e-06	3.25978e-05	Down
Q03591	FHR1	-1.89	1.88351e-08	8.09909e-07	Down
Q13790	APOF	-1.83	1.72682e-12	4.26957e-10	Down
Q8NCL6	Q8NCL6	-1.74	3.4191e-09	1.87861e-07	Down
P22692	IBP4	-1.69	6.49146e-05	0.000737937	Down
Q5EFE5	Q5EFE5	-1.67	4.03292e-05	0.000486409	Down
P03950	ANGI	-1.65	7.08088e-10	5.38691e-08	Down
A0A5C2FZ04	A0A5C2FZ04	-1.63	1.54743e-05	0.00021555	Down
A0A3B3ISR2	A0A3B3ISR2	-1.56	0.00387568	0.0209456	Down
A0A5C2GYF2	A0A5C2GYF2	-1.55	5.48972e-07	1.18029e-05	Down
Q6MZQ6	Q6MZQ6	-1.52	0.00485239	0.0253916	Down
S6BGE0	S6BGE0	-1.46	6.45952e-08	2.12949e-06	Down
P11226	MBL2	-1.42	0.00774473	0.0359603	Down
Q96CS2	HAUS1	-1.41	0.000231864	0.00220494	Down
P01833	PIGR	-1.36	0.00099332	0.00706758	Down
Q8N3L3	TXLNB	-1.36	0.000581283	0.00456261	Down
A0A2U8J987	A0A2U8J987	-1.33	1.80348e-07	4.6938e-06	Down
P02741	CRP	-1.31	0.0102886	0.0452239	Down
Q9BYX2	TBD2A	-1.3	0.00024652	0.00225748	Down
A2NYU8	A2NYU8	-1.25	0.000439634	0.00359337	Down
P00450	CERU	-1.23	5.55263e-05	0.000653756	Down
P01011	AACT	-1.23	2.40101e-05	0.000304435	Down
A2IPI2	A2IPI2	-1.22	3.41745e-05	0.000422482	Down
P06703	S10A6	-1.21	0.000240239	0.00224147	Down
P61626	LYSC	-1.15	6.93971e-05	0.000779928	Down
A0A5C2GTE7	A0A5C2GTE7	-1.14	2.60743e-06	4.52412e-05	Down
P24593	IBP5	-1.11	0.000204454	0.0019824	Down
A0A1L2BU46	A0A1L2BU46	-1.1	4.17002e-06	7.1106e-05	Down
P23083	HV102	-1.1	0.00152149	0.00983498	Down
A0A5C2GBN2	A0A5C2GBN2	-1.05	0.000654577	0.00505763	Down
A0A193CHS1	A0A193CHS1	-1.03	0.00573708	0.0288019	Down
Q99969	RARR2	-1.03	5.3045e-05	0.000632066	Down
Q9NPP6	Q9NPP6	-1.03	0.00112271	0.0077108	Down
P01766	HV313	-1.02	7.10387e-06	0.000108088	Down
P02776	PLF4	-1.02	9.15819e-08	2.83045e-06	Down
P00739	HPTR	-0.993	0.00231287	0.0137797	Down
P34096	RNAS4	-0.988	7.48403e-06	0.000112147	Down
P01024	CO3	-0.968	0.000260708	0.00236551	Down
P03952	KLKB1	-0.948	6.87667e-06	0.000106266	Down
A0A1W6IYJ8	A0A1W6IYJ8	-0.941	0.00303792	0.0169746	Down
D9IWP9	D9IWP9	-0.904	6.30393e-06	0.000100558	Down
Q7Z478	DHX29	-0.891	5.92032e-05	0.000688846	Down
A0A2Y9CYD6	A0A2Y9CYD6	-0.89	0.00366209	0.0199	Down
Q0KKI6	Q0KKI6	-0.874	0.00683508	0.032815	Down
A0A5C2GSA3	A0A5C2GSA3	-0.864	0.000158314	0.00158154	Down
P09382	LEG1	-0.856	0.0024314	0.0143134	Down
O43866	CD5L	-0.851	0.00110378	0.00763385	Down
P17936	IBP3	-0.845	7.33893e-05	0.000806466	Down
Q16663	CCL15	-0.841	0.00646248	0.0314847	Down
A0A3B3ISW6	A0A3B3ISW6	-0.84	0.00313984	0.0173481	Down
Q5NV82	Q5NV82	-0.827	0.00174403	0.0109167	Down
Q96QR1	SG3A1	-0.808	0.000868575	0.00631633	Down
Q5CZ94	Q5CZ94	-0.785	0.00274167	0.0155834	Down
P08697	A2AP	-0.767	0.000243166	0.00224758	Down
P01817	HV205	-0.765	0.00171049	0.010775	Down
A0A1U9X8W4	A0A1U9X8W4	-0.755	5.20167e-06	8.57409e-05	Down
P02750	A2GL	-0.751	0.000296538	0.00261854	Down
A0A5C2G788	A0A5C2G788	-0.749	0.00624296	0.0305658	Down
A0A5C2G9F0	A0A5C2G9F0	-0.748	0.0025648	0.0147476	Down
A0A1C9J6R0	A0A1C9J6R0	-0.737	0.0104183	0.0455917	Down
P05109	S10A8	-0.729	0.00502552	0.0261591	Down
P10720	PF4V	-0.729	1.40322e-05	0.000198255	Down
P04217	A1BG	-0.72	0.00350878	0.0191723	Down
P08493	MGP	-0.709	0.00658683	0.0319332	Down
A0A5C2G374	A0A5C2G374	-0.701	0.000829885	0.00612505	Down
Q13103	SPP24	-0.697	0.00142919	0.0093607	Down
B4E1E1	B4E1E1	-0.685	0.00135526	0.00899565	Down
Q5NV91	Q5NV91	-0.683	0.000641477	0.00499544	Down
P04083	ANXA1	-0.677	0.00247424	0.0143942	Down
P12259	FA5	-0.671	0.00297224	0.0167019	Down
P54108	CRIS3	-0.67	0.0061059	0.0301937	Down
Q16787	LAMA3	-0.67	0.00585545	0.0291007	Down
P13501	CCL5	-0.647	0.00888174	0.0402938	Down
Q0ZCH9	Q0ZCH9	-0.646	0.00412687	0.022062	Down
A0A2U8J968	A0A2U8J968	-0.616	0.000320294	0.00275453	Down
A2J423	A2J423	-0.602	0.0101548	0.0450363	Down
A0A2U8J8J1	A0A2U8J8J1	0.59	0.000119049	0.00125255	Up
O60610	DIAP1	0.61	0.000776286	0.00581626	Up
P30044	PRDX5	0.62	0.00127558	0.00864077	Up
A0A1W6IYK8	A0A1W6IYK8	0.631	0.0111657	0.0484336	Up
P63218	GBG5	0.635	0.0024462	0.0143153	Up
Q5SQ64	LY66F	0.645	3.1457e-05	0.00039381	Up
D9YZV5	D9YZV5	0.653	0.00102057	0.00715846	Up
A2NH53	A2NH53	0.68	0.000188009	0.001841	Up
Q02747	GUC2A	0.693	0.000223638	0.00214736	Up
Q15828	CYTM	0.693	2.17311e-05	0.00028279	Up
Q7Z570	Z804A	0.695	0.011091	0.0483217	Up
O15145	ARPC3	0.705	0.000966238	0.0069247	Up
A2NZ55	A2NZ55	0.71	0.00130711	0.0087941	Up
Q15404	RSU1	0.712	0.000369803	0.00309945	Up
Q9BRP8	PYM1	0.743	0.00516922	0.0264889	Up
P62937	PPIA	0.744	0.00104843	0.00730206	Up
P62424	RL7A	0.751	0.00147573	0.00960197	Up
P17066	HSP76	0.753	0.000485629	0.00393678	Up
P08246	ELNE	0.765	0.00116641	0.00795575	Up
A0A2U8J8F7	A0A2U8J8F7	0.777	0.000706731	0.00533555	Up
A0A087WWT3	A0A087WWT3	0.797	0.00528394	0.0269372	Up
P16403	H12	0.803	0.00679175	0.032766	Up
Q4F7G6	Q4F7G6	0.812	0.00559476	0.0283755	Up
A0A0C4DH32	HV320	0.839	0.00826143	0.0380026	Up
Q0ZCI0	Q0ZCI0	0.841	0.00177886	0.0110647	Up
B4DRW4	B4DRW4	0.856	0.00696755	0.0332894	Up
Q6ZVX0	Q6ZVX0	0.863	0.00131796	0.00880719	Up
S6BAM6	S6BAM6	0.885	0.00161219	0.0103536	Up
Q6IN99	Q6IN99	0.888	0.00207671	0.0125236	Up
A0A2U8J8T2	A0A2U8J8T2	0.908	0.00100849	0.00712423	Up
A0A2U8J9B6	A0A2U8J9B6	0.908	0.000493726	0.00396988	Up
P01023	A2MG	0.91	0.000695207	0.00528892	Up
P00740	FA9	0.913	0.000139872	0.00141156	Up
Q8IWU5	SULF2	0.914	2.34149e-06	4.2884e-05	Up
Q8N729	NPW	0.915	0.00137825	0.00908726	Up
O15117	FYB1	0.917	0.000427762	0.00352547	Up
Q92743	HTRA1	0.937	8.36821e-06	0.000121708	Up
Q3ZCW2	LEGL	0.951	0.00041871	0.00347987	Up
A0A2U8J983	A0A2U8J983	0.953	0.00399754	0.0214868	Up
Q6V1P9	PCD23	0.971	0.000164732	0.0016292	Up
A0A5C2GU38	A0A5C2GU38	1.01	0.00846377	0.0387531	Up
A0A140VKA0	A0A140VKA0	1.04	0.000689584	0.00528681	Up
Q96PF1	TGM7	1.04	0.00727283	0.0344154	Up
A0A0X9V9C4	A0A0X9V9C4	1.05	0.00259939	0.0148601	Up
Q06141	REG3A	1.05	8.13294e-05	0.000874292	Up
A2J1N6	A2J1N6	1.06	6.34218e-05	0.000729351	Up
O00391	QSOX1	1.06	0.000329745	0.00281136	Up
Q7Z794	K2C1B	1.06	0.00090585	0.00653931	Up
Q9UQF0	SYCY1	1.06	0.00746775	0.0348377	Up
A0A024R895	A0A024R895	1.09	1.06813e-06	2.20079e-05	Up
P16035	TIMP2	1.09	0.000293709	0.00261692	Up
P48643	TCPE	1.09	0.0016602	0.0105931	Up
Q9ULV4	COR1C	1.09	0.00236682	0.0140167	Up
Q8NHQ1	CEP70	1.11	0.000302124	0.00264425	Up
A0A5C2GI89	A0A5C2GI89	1.12	1.24752e-05	0.000178811	Up
O75594	PGRP1	1.12	0.00566914	0.028606	Up
P28799	GRN	1.12	4.34447e-06	7.28251e-05	Up
P49721	PSB2	1.13	1.50792e-08	7.1016e-07	Up
Q2L9S7	Q2L9S7	1.14	2.46911e-06	4.4399e-05	Up
P00995	ISK1	1.15	1.81011e-05	0.000238693	Up
Q6N093	Q6N093	1.16	1.69978e-05	0.000230286	Up
P68431	H31	1.17	0.000128088	0.00131957	Up
A0A2U8J9B8	A0A2U8J9B8	1.22	0.000558612	0.00445538	Up
Q9BYJ0	FGFP2	1.23	0.000276339	0.00248454	Up
O95810	CAVN2	1.33	0.000126194	0.00131375	Up
P62328	TYB4	1.38	0.00010164	0.00108089	Up
Q9P2X0	DPM3	1.38	1.8373e-09	1.06887e-07	Up
A0N7I9	A0N7I9	1.41	0.00433436	0.0229234	Up
P52566	GDIR2	1.42	3.79077e-07	8.92637e-06	Up
A0A096LP69	A0A096LP69	1.45	2.83877e-07	7.01886e-06	Up
P13521	SCG2	1.46	0.00577423	0.028842	Up
Q9UBW5	BIN2	1.47	7.87069e-05	0.000855397	Up
Q6GMW6	Q6GMW6	1.49	0.000851557	0.00623844	Up
P10451	OSTP	1.51	1.28846e-06	2.4986e-05	Up
Q76M96	CCD80	1.54	3.56805e-05	0.000435655	Up
C9JB55	C9JB55	1.57	2.84816e-08	1.12673e-06	Up
Q6UX71	PXDC2	1.57	2.53574e-06	4.4783e-05	Up
Q14247	SRC8	1.63	2.31539e-07	5.87159e-06	Up
A0A5C2GZG9	A0A5C2GZG9	1.65	5.98404e-10	4.93185e-08	Up
S6C4R7	S6C4R7	1.65	7.04783e-05	0.000783181	Up
P02795	MT2	1.68	0.000136723	0.00139401	Up
A2J422	A2J422	1.73	1.11575e-06	2.25199e-05	Up
Q06033	ITIH3	1.74	1.6161e-07	4.43978e-06	Up
P0DOX6	IGM	1.79	1.25202e-07	3.75227e-06	Up
P27348	1433T	1.82	1.08303e-10	1.19013e-08	Up
Q13867	BLMH	1.83	3.73778e-08	1.42179e-06	Up
Q14508	WFDC2	1.83	1.33586e-07	3.88578e-06	Up
A0A384NL10	A0A384NL10	1.88	1.67e-07	4.46386e-06	Up
Q15113	PCOC1	1.92	5.08943e-08	1.79766e-06	Up
P27918	PROP	1.94	9.97331e-10	7.04543e-08	Up
P31146	COR1A	1.96	7.7378e-06	0.000114219	Up
Q15942	ZYX	1.98	5.38614e-06	8.73261e-05	Up
Q13586	STIM1	2.03	4.48477e-08	1.64275e-06	Up
P00387	NB5R3	2.05	0.00056734	0.00448879	Up
P04899	GNAI2	2.08	3.75747e-09	1.95586e-07	Up
P28300	LYOX	2.16	4.31392e-10	3.87861e-08	Up
Q6N095	Q6N095	2.23	4.52144e-07	1.0163e-05	Up
P02810	PRPC	2.29	1.75706e-05	0.000234828	Up
Q8N2S1	LTBP4	2.29	1.08912e-09	7.18095e-08	Up
P10163	PRB4	2.31	2.35891e-05	0.000302982	Up
Q6PIL8	Q6PIL8	2.36	1.47155e-14	1.45537e-11	Up
A0A0X9UWL5	A0A0X9UWL5	2.39	6.33617e-09	3.13324e-07	Up
Q0ZCH6	Q0ZCH6	2.66	1.63118e-05	0.00022406	Up
A0A5C2GBA3	A0A5C2GBA3	2.67	8.5323e-08	2.72208e-06	Up
P25311	ZA2G	2.73	4.44802e-12	8.79819e-10	Up
Q7Z406	MYH14	2.77	2.1102e-06	3.9377e-05	Up
Q9UKY7	CDV3	2.8	1.17304e-06	2.32027e-05	Up
P07996	TSP1	2.94	2.40894e-11	3.40348e-09	Up
P02751	FINC	3.53	6.11956e-11	7.5653e-09	Up
S6BGE9	S6BGE9	3.63	3.99597e-07	9.19073e-06	Up
P80723	BASP1	3.71	1.45946e-07	4.12401e-06	Up
S6AWD6	S6AWD6	4.34	1.64822e-10	1.63009e-08	Up
Q8WWA1	TMM40	6.32	6.46602e-06	0.000101506	Up

## Sheet: Supplemental Table5
Supplemental Table 5 Function enrichment analysis was performed between LC group and HC group
Function description	LogP	Log(q-value)	Symbols	Hit
Hemostasis	-27.8122	-23.4657	A2M,SERPINA3,AHSG,SERPINC1,COL1A1,F9,F11,FN1,GNAI2,GP5,HBB,HBD,SERPIND1,IGF2,ITIH3,KLKB1,CD99,MIF,SERPINE1,SERPINA5,PF4,PF4V1,PFN1,SERPINA4,SERPINF2,PPBP,PROC,PROS1,QSOX1,RAP1B,RARRES2,STIM1,TGFB1,THBS1,TAGLN2,FAM3C,MMRN1,TUBB1,LY6G6F	39
NABA MATRISOME ASSOCIATED	-26.9163	-22.8709	A2M,SERPINA3,SERPINC1,C1QA,CPN2,CST3,CST6,CTSD,ELANE,SERPINB1,F9,HABP2,SERPIND1,IGF2,ITIH3,LGALS1,LOX,MST1,SERPINE1,REG3A,SERPINA5,PF4,PF4V1,SERPINA4,SERPINF2,PPBP,PRSS1,HTRA1,S100A6,S100A8,CCL5,CCL14,CCL15,TGFB1,TIMP2,FCN3,MASP2,SULF2,FGFBP2,PLXDC2,TGM7,AHSG,THBS1,GRN,CYCS,ANG,RSU1,CORO1C,TBC1D2,ALAD,KLKB1,UFL1,GNAI2,HP,CFHR1,CFHR2,SUMO4	57
Complement and coagulation cascades	-24.1335	-20.2642	A2M,SERPINC1,C1QA,C3,C4A,C4BPB,C5,F9,F11,SERPIND1,CFHR1,CFHR2,KLKB1,SERPINE1,SERPINA5,SERPINF2,PROC,PROS1,MASP2,DMTN,FBLN1,GNAI2,GP5,HBB,NME1,PF4,SAA1,SPINK1,THBS1,MMRN1,TUBB1,TREML1,PEAR1,PF4V1,FN1,REG3A,SOD2,TGFB1,NRP1,SULF2	40
Neutrophil degranulation	-23.4874	-19.8399	SERPINA3,AHSG,ALAD,C3,CAPN1,CST3,CTSD,DEFA1,DIAPH1,DSC1,ELANE,SERPINB1,FTL,GRN,HBB,HEXB,HP,HSPA6,IDH1,LYZ,MIF,CFP,PPBP,QSOX1,RAP1B,S100A8,TIMP2,GGH,CRISP3,GCA,BIN2,TSPAN14	32
inflammatory response	-19.4378	-16.0456	A2M,SERPINA3,AHSG,C1QA,C3,C4A,C5,CD5L,ELANE,FN1,GRN,HP,KLKB1,LYZ,MIF,REG3A,PF4,PF4V1,SERPINF2,PPBP,RARRES2,S100A8,SAA1,SAA2,CCL5,CCL14,CCL15,TGFB1,THBS1,PRDX5,PROC	31
Post-translational protein phosphorylation	-17.4137	-14.1812	AHSG,SERPINC1,C3,C4A,CP,CST3,FN1,SERPIND1,IGFBP3,IGFBP4,IGFBP5,LGALS1,PROC,QSOX1,SPP1,APOL1	16
humoral immune response	-18.2528	-14.9477	ANG,C1QA,C3,C4A,C4BPB,C5,DEFA1,ELANE,CFHR1,CFHR2,LYZ,REG3A,PF4,PF4V1,CFP,PPBP,RARRES2,RNASE4,FCN3,WFDC2,MASP2,ALAD,HP,SERPINE1,S100A8,SOD2,CCDC80	27
Complement cascade	-16.7338	-13.5634	C1QA,C3,C4A,C4BPB,C5,CPN2,ELANE,CFHR1,CFHR2,CFP,PROS1,FCN3,MASP2,F11,GNAI2,KLKB1,SPP1,THBS1,TGFB1,CYCS,ANG,DEFA1,MIF,RARRES2,S100A8,CCL5,CCL14,CCL15,ZYX,APOL1,CRISP3,WFDC2,CORO1A,TREML1,GRN,LGALS1,AHSG,SERPINE1,RAP1B,NRP1,STXBP5,RPL7A	42
Extracellular matrix organization	-14.7378	-11.7337	A2M,CAPN1,CAPNS1,COL1A1,CTSD,ELANE,FBLN1,FN1,KLKB1,LAMA3,LOX,SERPINE1,PCOLCE,PRSS1,HTRA1,SPP1,TGFB1,THBS1,TIMP2,LTBP4	20
Network map of SARS-CoV-2 signaling pathway	-13.7034	-10.7371	CTSD,FN1,HBB,HBD,HP,IGFBP3,ITIH3,SERPINE1,SERPINA5,PF4,CFP,SAA1,SAA2,CCL5,CCL15,APOL1,APOM	17
chemotaxis	-10.5716	-7.71649	C5,DEFA1,SERPIND1,LOX,MIF,PF4,PF4V1,PPBP,RARRES2,S100A8,SAA1,CCL5,CCL14,CCL15,NRP1,CORO1A,BIN2,ELANE,CD99,SPP1,TGFB1,IGF2,MST1,S100A6,FGFBP2,GNAI2,RAP1B,CP,FTL,GRN,HEXB,MT2A,SOD2,STIM1,PRDX5,ANG,CTSD,RSU1,CORO1C,CYCS,TBC1D2,ALAD,COL1A1,THBS1,ZYX	45
regulation of response to wounding	-10.3897	-7.57468	SERPINC1,DMTN,F11,GRN,KLKB1,SERPINE1,REG3A,SERPINF2,PROC,PROS1,SPP1,THBS1,MMRN1,A2M,C5,ELANE,MIF,SAA1,TGFB1,NRP1,IGFBP3,CYCS	22
NABA CORE MATRISOME	-9.92654	-7.15986	COL1A1,FBLN1,FN1,IGFALS,IGFBP3,IGFBP4,IGFBP5,LAMA3,OGN,PCOLCE,SPP1,THBS1,LTBP4,MMRN1,MMRN2,CST6,SERPINB1,S100A6,S100A8,TGFB1,TIMP2,CTTN,IGF2,MT2A,NRP1,BASP1,SCGB3A1	27
disruption of anatomical structure in another organism	-8.49738	-5.86691	C5,DEFA1,ELANE,CFHR1,CFHR2,LYZ,REG3A,PF4,APOL1,C3,CORO1A,FN1,CCL5,ZBED1,NRP1	15
Binding and Uptake of Ligands by Scavenger Receptors	-8.27964	-5.68135	COL1A1,FTL,HBB,HP,HPR,SAA1,APOL1,C3,FN1,F9,CTTN,YWHAQ,TBC1D2,TUBB1	14
regulation of smooth muscle cell proliferation	-8.15997	-5.58435	ANG,ELANE,GNAI2,IGFBP3,IGFBP5,OGN,SERPINF2,CCL5,SOD2,TGFB1,THBS1,IGF2,IGFBP4,MIF,RAP1B,CCL14,CCL15,NRP1,GLIPR2,FBLN1,FN1,HP	22
Ionotropic glutamate receptor pathway	-7.74735	-5.18621	A2M,SERPINA3,SERPINC1,C3,C4BPB,CD5L,GRN,MIF,CFP,TGFB1,FCN3	11
Vitamin B12 metabolism	-7.66657	-5.12628	SERPINA3,HBB,SERPINE1,SAA1,SAA2,CCL5,SOD2,PRDX5,ALAD,BLMH,HBD,HP,MT2A,APOM,COL1A1,IDH1,SUMO4	17
positive regulation of cell migration	-7.16261	-4.67946	COL1A1,DMTN,FN1,GNAI2,GRN,IGFBP5,CD99,SERPINE1,PFN1,RARRES2,CCL5,SOD2,TGFB1,THBS1,NRP1,CORO1A,GLIPR2,C5,MIF,ELANE,IGF2,LGALS1,SERPINF2,RSU1,SAA1,MMRN1,CCDC80,CTTN,GP5,ANG,C3,ZYX,LTBP4	33
Cell surface interactions at the vascular wall	-6.85232	-4.40348	COL1A1,FN1,CD99,MIF,PF4,PF4V1,PROC,PROS1,TGFB1,F9	10

## Sheet: Supplemental Table6
Supplemental Table 6 Function enrichment analysis was performed between Recovered group and HC group
Description	LogP	Log(q-value)	Symbols	Hit
Complement and coagulation cascades	-18.1881	-13.9719	SERPINC1,SERPING1,C1QA,C1QC,C3,C4A,C5,CPB2,F7,F9,F11,SERPIND1,SERPINA5,CPN2,HABP2,LGALS1,PF4,PF4V1,SERPINA4,PRSS1,REG1A,CCL5,CCL14,LGALSL	24
Hemostasis	-18.0173	-13.9719	AHSG,SERPINC1,SERPING1,F7,F9,F11,FN1,GNAI2,GNG5,GP5,HBG1,SERPIND1,MIF,SERPINA5,PF4,PF4V1,PFN1,SERPINA4,PPIA,PSAP,RAP1B,TMSB4X,H3C1,ALAD,CPB2,APOC1,PSMD14,UFL1,APOA4,CCL5,CCL14	31
Formation of Fibrin Clot (Clotting Cascade)	-16.5753	-12.706	SERPINC1,SERPING1,F7,F9,F11,GP5,SERPIND1,SERPINA5,PF4,PF4V1,CPB2,PPIA,SAA1,TREML1,PEAR1,GNAI2,NME1,APOA4,FN1,NRP1,C1RL,C5,MIF	23
humoral immune response	-12.5236	-9.17709	SERPING1,C1QA,C1QC,C3,C4A,C5,DEFA1,LYZ,PF4,PF4V1,REG1A,WFDC2,C1RL,CPB2,CPN2,APOA4,MIF,CCL5,CCL14,APOL1,CRISP3,TREML1,GNAI2,H4C9,H3C1,F11,FYB1,TFRC,LGALS1,NRP1,LGALSL,KIF5C,PSMD14,PRSS1,UFL1,PYM1,TNFRSF17	37
Post-translational protein phosphorylation	-11.8654	-8.66677	AHSG,SERPINC1,C3,C4A,FN1,SERPIND1,IGFBP3,IGFBP5,LGALS1,APOL1,C5,APOC1,GNAI2,RAP1B,NRP1	15
Neutrophil degranulation	-11.8031	-8.66677	AHSG,ALAD,C3,DEFA1,FTL,HEXB,IDH1,LYZ,MIF,PPIA,PSAP,RAP1B,PSMD14,CRISP3,GCA,TSPAN14	16
inflammatory response	-9.81686	-6.81281	AHSG,C1QA,C3,C4A,C5,FN1,LYZ,MIF,PF4,PF4V1,SAA1,SAA2,CCL5,CCL14,TFRC,GNAI2,GNG5,PSAP,C1QC,LGALS1,TMSB4X,UFL1,CAPNS1,PFN1,H3C1	25
chemotaxis	-8.0779	-5.2228	C5,DEFA1,SERPIND1,MIF,PF4,PF4V1,PPIA,SAA1,CCL5,CCL14,NRP1,TNFRSF17,TMSB4X,ALAD,TFRC	15
Network map of SARS-CoV-2 signaling pathway	-7.60333	-4.80092	APOC1,FN1,IGFBP3,SERPINA5,PF4,SAA1,SAA2,CCL5,APOL1,AHSG,TFRC,F7,APOA4,NME1,PRG4	15
disruption of anatomical structure in another organism	-6.47385	-3.75062	C5,DEFA1,LYZ,PF4,REG1A,APOL1,FN1,PPIA,CCL5,TFRC,NRP1,PF4V1,WFDC2,C3,ALAD,CDH1,CCDC80	17
Amyloid fiber formation	-5.90667	-3.28448	APOA4,LYZ,SAA1,H4C9,H3C1,TSPAN14,APOC1,GNAI2,GNG5,BAZ1B,C3,C5,PF4,PFN1,PSMD14,CAPNS1	16
Chemokine signaling pathway	-5.65821	-3.08259	GNAI2,GNG5,PF4,PF4V1,RAP1B,CCL5,CCL14,FN1,KIF5C,CDH1	10
protein maturation	-5.57388	-3.01981	F7,F9,F11,GP5,PPIA,LTBP4,C1RL,AHSP,DNAJB11,TSPAN14	10
platelet activation	-4.8567	-2.39104	PF4,PPIA,SAA1,TREML1,PEAR1,APOA4,CDH1,LGALS1,CCL5,CLSTN1,DCHS2,C1QA	12
regulation of ERK1 and ERK2 cascade	-4.28407	-1.88208	FN1,GNAI2,MIF,RAP1B,CCL5,CCL14,NRP1,PF4,PF4V1,PPIA,SAA1,H3C1,PSMD14,IGFBP3,TNFRSF17,CPB2	16
synapse organization	-4.17316	-1.80441	C1QA,C1QC,C3,CDH1,PFN1,RAP1B,NRP1,FN1,NME1,FYB1,GNAI2,PPIA,PSMD14,UFL1,TREML1	15
regulation of chemotaxis	-4.08326	-1.73243	C5,F7,MIF,CCL5,TMSB4X,NRP1,C3,CPB2,LGALS1,FN1,SAA1,TFRC,CCDC80,PPIA,GP5	15
regulation of smooth muscle cell migration	-3.77926	-1.48201	IGFBP3,IGFBP5,CCL5,NRP1,F7,FN1,GNAI2,PFN1,TMSB4X	9
NABA CORE MATRISOME	-3.68146	-1.40687	FN1,IGFBP3,IGFBP5,MGP,LTBP4,PRG4,CDH1,NRP1,CLSTN1,AHSG,UFL1,C5,MIF	13
Platelet Aggregation (Plug Formation)	-3.62704	-1.37047	FN1,GP5,RAP1B,CPB2,PRSS1,GNAI2	6

## Sheet: Supplemental Table7
Supplemental Table 7 Function enrichment analysis was performed between LC group and Recovered group
Description	LogP	Log(q-value)	Symbols	Hit
Platelet degranulation	-19.0211	-14.7021	A1BG,A2M,SERPINA3,F5,FN1,ITIH3,PF4,SERPINF2,PPIA,PROS1,QSOX1,RARRES2,SPP2,THBS1,TMSB4X,LY6G6F,GNAI2,GNG5,F9,KLKB1,CD99,PF4V1,STIM1,H3C1	24
inflammatory response	-16.4384	-12.7909	A2M,SERPINA3,ANXA1,C3,CD5L,CRP,ELANE,FN1,GRN,KLKB1,LYZ,MBL2,REG3A,PF4,PF4V1,SERPINF2,RARRES2,S100A8,CCL5,CCL15,THBS1,SCG2,PRDX5	23
NABA MATRISOME ASSOCIATED	-15.659	-12.0907	A2M,SERPINA3,ANXA1,CST6,ELANE,F9,ITIH3,LGALS1,LOX,MBL2,REG3A,PF4,PF4V1,SERPINF2,HTRA1,S100A6,S100A8,CCL5,CCL15,TIMP2,LGALSL,SULF2,FGFBP2,PLXDC2,TGM7	25
humoral immune response	-14.956	-11.4546	ANG,C3,DEFA1,ELANE,CFHR1,CFHR2,LYZ,MBL2,REG3A,PF4,PF4V1,CFP,RARRES2,RNASE4,PGLYRP1,WFDC2,CORO1A,CRP,S100A8,LRG1,CCDC80,FN1,CCL5,ZBED1,PPIA,IGFBP3,H3C1	27
Neutrophil degranulation	-14.3232	-10.8798	A1BG,SERPINA3,C3,DEFA1,CYB5R3,DIAPH1,ELANE,GRN,HSPA6,LYZ,CFP,PIGR,PPIA,QSOX1,S100A8,TIMP2,PGLYRP1,CRISP3,BIN2,LRG1	20
Post-translational protein phosphorylation	-13.7659	-10.3736	C3,CP,F5,FN1,IGFBP3,IGFBP4,IGFBP5,LGALS1,QSOX1,SPP2,SPP1,SCG2,LAMA3,MGP,PCOLCE,THBS1,LTBP4,LRG1,CTTN,MT2A,S100A8,BASP1,SCGB3A1	23
Complement system	-12.7556	-9.45051	C3,CRP,ELANE,GNAI2,CFHR2,KLKB1,MBL2,CFP,PROS1,SPP1,THBS1,CFHR1,GRN,LGALS1,CORO1A,ANXA1,FYB1,CCL5,DEFA1	19
Complement and coagulation cascades	-11.7499	-8.48262	A2M,C3,F5,F9,CFHR1,CFHR2,KLKB1,MBL2,SERPINF2,PROS1,PF4,PF4V1,ANXA1,GRN,REG3A,SPP1,THBS1,FN1,PPIA,TPM1,SULF2,LRG1,GNAI2,SPINK1,ELANE,PGLYRP1,CD5L	27
cell chemotaxis	-10.1915	-7.02114	ANXA1,DEFA1,LOX,PF4,PF4V1,PPIA,S100A8,CCL5,CCL15,SCG2,CORO1A,BIN2,ELANE,CD99,RARRES2,GNAI2,GNG5,SPP1,S100A6,FGFBP2,MT2A,THBS1,TMSB4X,ZYX	24
Network map of SARS-CoV-2 signaling pathway	-8.91655	-6.04721	APOC1,CRP,FN1,IGFBP3,ITIH3,PF4,CFP,CCL5,CCL15,APOM,LRG1	11
Extracellular matrix organization	-8.53834	-5.73593	A2M,ELANE,FN1,KLKB1,LAMA3,LOX,PCOLCE,HTRA1,SPP1,THBS1,TIMP2,LTBP4	12
regulation of smooth muscle cell proliferation	-7.54191	-4.81869	ANG,ELANE,GNAI2,IGFBP3,IGFBP5,SERPINF2,CCL5,THBS1,TPM1,RARRES2,IGFBP4,PPIA,CCL15,TMSB4X,SCG2,CD99,CORO1A,FN1,DHX29,PYM1,C3	21
innate immune response	-7.13908	-4.43606	ANG,ANXA1,C3,CRP,DEFA1,MBL2,CFP,RARRES2,S100A8,CCL5,CCL15,ZYX,PGLYRP1,CRISP3,WFDC2,CORO1A	16
Vitamin D receptor pathway	-6.07394	-3.41767	CST6,IGFBP3,IGFBP5,S100A6,S100A8,SPP1,TIMP2,TPM1,CALD1,GNG5,GUCA2A,IGFBP4,YWHAQ,ANG,CCL5,ARHGDIB,ELANE,THBS1,CORO1C,LOX,MGP,GNAI2	22
regulation of inflammatory response	-5.97009	-3.33962	ANXA1,C3,ELANE,GRN,KLKB1,LGALS1,REG3A,S100A8,CCL5,TMSB4X,PGLYRP1,MBL2,SERPINF2,RARRES2,THBS1,SCG2,STIM1,LRG1,PF4	19
Ionotropic glutamate receptor pathway	-5.92059	-3.2984	A2M,SERPINA3,C3,CD5L,ANG,ANXA1,BASP1	7
actin filament organization	-5.79835	-3.20782	ANG,CALD1,DIAPH1,TMSB4X,TPM1,ZYX,ARPC3,CORO1A,CORO1C,ANXA1,CTTN,MYH14,LOX,SERPINF2,KRT77,FN1,S100A8,CEP70,HAUS1,CRP,SPP1	21
Common Pathway of Fibrin Clot Formation	-5.79086	-3.20782	F5,PF4,PF4V1,PROS1,FN1,CD99,PPIA	7
regulation of hydrolase activity	-5.59585	-3.04872	SERPINA3,ANG,ANXA1,APOC1,GRN,SERPINF2,RSU1,S100A8,CCL5,CCL15,THBS1,TIMP2,CORO1C,TBC1D2,CP,ELANE,MT2A,STIM1,LOX,PRDX5	20
peptide cross-linking	-5.35183	-2.83787	ANXA1,FN1,THBS1,TGM7,LAMA3,CCL5,CRP,SPP1,DIAPH1,ZYX,CTTN,SERPINF2,ANG,CALD1,LOX,SCG2,RSU1,CORO1C,CCDC80,GNG5,YWHAQ,ARPC3,IGFBP5,FYB1,CORO1A	25

## Sheet: Supplemental Table8
Supplemental Table8 1082 metabolites were classified in patients
Class		Count	Percentage
Glycerophospholipids (GP)		343	0.317
	Phosphatidylcholine(PC)	124	0.1146
	Phosphatidylethanolamine(PE)	71	0.0656
	Lyso-phosphatidylcholine (LPC)	63	0.0582
	Lyso-phosphatidylethanolamine(LPE)	30	0.0277
	Phosphatidylinositol(PI)	19	0.0176
	Phosphatidylserine(PS)	11	0.0102
	Phosphatidylglycerol(PG)	7	0.0065
	Lyso-phosphatidylinositol(LPI)	5	0.0046
	Lyso-phosphatidylinositol(LPG)	4	0.0037
	Phosphatidic acid(PA)	4	0.0037
	Lyso-phosphatidylserine(LPS)	3	0.0028
	Lyso-phosphatidic acid(LPA)	2	0.0018
Glycerides(GL)		261	0.2412
	Triglyceride(TG)	195	0.1802
	Diglyceride(DG)	59	0.0545
	Monoglyceride(MG)	7	0.0065
Sphingolipid(SP)		102	0.0943
Amino acid and Its metabolomics		88	0.0813
Organicacid and Its derivatives		60	0.0555
Fatty Acyls(FA)		54	0.0499
Carnitine		46	0.0425
Nucleotide and Its metabolomics		38	0.0351
Sterol lipids (ST)		37	0.0342
	Cholesterol ester	24	0.0222
	Bile Acids	12	0.0111
	Sterol	1	0.0009
Carboxylic acids and derivatives		18	0.0166
Alcohol and amines		16	0.0148
Coenzyme and vitamins		10	0.0092
Hormones		7	0.0065
Cholines		2	0.0018

## Sheet: Supplemental Table9
	Supplementary Table 10. Significant differentially altered metabolites between LC group and HC group
ID	Compound name	Superclass	Subclass	KEGG	HMDB	log2FC	P value	FDR	VIP value	Significant
MEDN0760	(±)5-HETE [(±)5-hydroxy-6E,8Z,11Z,14Z-eicosatetraenoic acid]	FA	FA	-	HMDB0011134	-5.31	1.80936e-17	9.79e-15	1.61048	Down
MEDN0763	(±)9-HETE [(±)-9-hydroxy-5Z,7E,11Z,14Z-eicosatetraenoic acid]	FA	FA	-	HMDB0010222	-5.31	1.80936e-17	9.79e-15	1.61048	Down
LIPID-N-0039	(±)5-HETE	FA	FA	C14768	-	-3.29	3.83171e-10	1.38e-07	1.53304	Down
MEDN0768	13-oxoODE [13-oxo-9Z,11E-octadecadienoic acid]	FA	FA	C14765	HMDB0004668	-2.08	5.91387e-08	1.07e-05	1.37458	Down
LIPID-N-0593	PS(18:0_20:5)	Glycerophospholipids(GP)	PS	C02737	HMDB0112378	-1.98	3.91019e-05	0.000742249	1.51753	Down
LIPID-P-0282	MG(18:1)	Glycerides	MG	C01885	HMDB0011566	-1.63	1.3963e-08	3.02e-06	1.76884	Down
MEDN0139	1-Methylxanthine	Nucleotide and Its metabolomics	Nucleotide and Its metabolomics	-	HMDB0010738	-1.58	0.016547	0.0459072	0.044628	Down
LIPID-P-0034	Carnitine C10:1-OH	Carnitine	Carnitine	C02301	-	-1.57	0.000411086	0.00364586	0.890631	Down
LIPID-N-0034	(±)12-HETE	FA	FA	C14768	-	-1.56	0.00098156	0.00639788	0.89	Down
MEDN0491	9-HOTrE [9S-hydroxy-10E,12Z,15Z-octadecatrienoic acid]	FA	FA	-	HMDB0031934	-1.56	1.87672e-05	0.000458543	1.13917	Down
MEDN0751	(±)12-HETE [(±)12-hydroxy-5Z,8Z,10E,14Z-eicosatetraenoic acid]	FA	FA	-	HMDB0006111	-1.52	0.00400284	0.01752	0.928357	Down
LIPID-P-0283	MG(18:2)	Glycerides	MG	C01885	-	-1.35	5.60981e-06	0.0002759	1.57427	Down
MEDN0444	Hypoxanthine-9-β-D-Arabinofuranoside	Nucleotide and Its metabolomics	Nucleotide and Its metabolomics	-	HMDB0003040	-1.3	0.0160189	0.0446712	0.940127	Down
MEDN1003	Inosine	Nucleotide and Its metabolomics	Nucleotide and Its metabolomics	C00294	HMDB0000195	-1.3	0.0160189	0.0446712	0.940127	Down
MEDP1462	EPA [5Z,8Z,11Z,14Z,17Z-eicosapentaenoic acid]	FA	FA	C06428	HMDB0001999	-1.26	0.00725972	0.02601	0.535209	Down
LIPID-P-0359	LPC(0:0/19:0)	Glycerophospholipids(GP)	LPC	C04230	-	-1.17	1.46538e-05	0.000426463	1.23082	Down
MEDN1066	Glycyl-L-valine	Amino acid and Its metabolomics	peptide	-	HMDB0028854	-1.02	3.05282e-05	0.000674112	1.29628	Down
LIPID-P-0355	LPC(0:0/17:0)	Glycerophospholipids(GP)	LPC	C04230	-	-1.01	1.90706e-05	0.000458543	1.13087	Down
LIPID-P-0096	SPH(d18:1)	Sphingolipid(SP)	Sphingolipid(SP)	C00836	-	-0.988	1.22187e-05	0.000397013	1.60219	Down
LIPID-P-0032	Carnitine C8:1-OH	Carnitine	Carnitine	C02301	-	-0.973	0.00535949	0.0210108	0.648703	Down
MEDN0210	1,5-Anhydro-D-Glucitol	Carboxylic acids and derivatives	Carboxylic acids and derivatives	C07326	HMDB0002712	-0.956	0.00404807	0.01752	0.840326	Down
MEDN0231	L-Fucose	Carboxylic acids and derivatives	Carboxylic acids and derivatives	C01019	HMDB0000174	-0.956	0.00404807	0.01752	0.840326	Down
MEDN0232	L-Rhamnose	Carboxylic acids and derivatives	Carboxylic acids and derivatives	C00507	HMDB0000849	-0.956	0.00404807	0.01752	0.840326	Down
MEDN0292	3-Hydroxybutyrate	Organicacid and Its derivatives	Organicacid and Its derivatives	C01089	HMDB0000357	-0.948	0.00891883	0.0297845	0.720241	Down
LIPID-P-0012	Carnitine C9:0	Carnitine	Carnitine	C02301	HMDB0006320	-0.946	0.00654618	0.0236889	0.654836	Down
MEDN0750	(±)12-HEPE [(±)-12-hydroxy-5Z,8Z,10E,14Z,17Z-eicosapentaenoic acid]	FA	FA	-	HMDB0010202	-0.944	0.0105312	0.0331243	0.890854	Down
MEDN0752	(±)15-HEPE [(±)-15-hydroxy-5Z,8Z,11Z,13E,17Z-eicosapentaenoic acid]	FA	FA	-	HMDB0010209	-0.944	0.0105312	0.0331243	0.890854	Down
MEDN0756	(±)18-HEPE [(±)-18-hydroxy-5Z,8Z,11Z,14Z,16E-eicosapentaenoic acid]	FA	FA	-	HMDB0012611	-0.944	0.0105312	0.0331243	0.890854	Down
MEDN0333	Malonicacid	Organicacid and Its derivatives	Organicacid and Its derivatives	C00383	HMDB0000691	-0.933	0.00996585	0.0318084	0.706556	Down
LIPID-N-0094	FFA(18:3)	FA	FA	C08364	HMDB0030963	-0.859	1.31905e-05	0.000397013	1.23723	Down
LIPID-P-0375	LPC(0:0/22:1)	Glycerophospholipids(GP)	LPC	C04230	-	-0.859	0.00437753	0.0185133	0.614701	Down
LIPID-P-0372	LPC(19:1/0:0)	Glycerophospholipids(GP)	LPC	C04230	-	-0.844	7.26583e-06	0.000302371	1.43565	Down
MEDP0081	Serotonin	Alcohol and amines	Alcohol and amines	C00780	HMDB0000259	-0.844	0.00329111	0.0152832	0.791312	Down
LIPID-N-0082	FFA(16:1)	FA	FA	C08362	HMDB0003229	-0.84	4.7962e-05	0.000850736	1.14544	Down
LIPID-P-0037	Carnitine C14:1	Carnitine	Carnitine	C02301	HMDB0002014	-0.84	0.00878111	0.0295986	0.575777	Down
MEDP0330	Sebacate	Organicacid and Its derivatives	Organicacid and Its derivatives	C08277	HMDB0000792	-0.84	1.19361e-05	0.000397013	1.20147	Down
LIPID-N-0188	LPS(20:0/0:0)	Glycerophospholipids(GP)	LPS	-	-	-0.826	0.000226827	0.00250435	1.23318	Down
LIPID-N-0032	15-oxoETE	FA	FA	C14732	HMDB0010217	-0.81	1.64913e-05	0.000441116	1.47797	Down
LIPID-P-0014	Carnitine C12:0	Carnitine	Carnitine	C02301	HMDB0002250	-0.798	0.0139322	0.0409638	0.458391	Down
LIPID-P-0026	Carnitine C3:1-2OH	Carnitine	Carnitine	C02301	HMDB0002095	-0.793	0.00399438	0.01752	0.692371	Down
LIPID-N-0084	FFA(18:1)	FA	FA	C00712	HMDB0000207	-0.788	6.60554e-05	0.00103505	1.37658	Down
LIPID-N-0098	FFA(20:4)	FA	FA	C00219	HMDB0001043	-0.788	8.04229e-06	0.000322287	1.3014	Down
MEDP1045	Biliverdin	Alcohol and amines	Alcohol and amines	C00500	HMDB0001008	-0.786	0.00991282	0.031744	0.504174	Down
LIPID-N-0102	FFA(22:5)	FA	FA	C14833	HMDB0004708	-0.771	0.00363412	0.0166615	0.826696	Down
LIPID-P-0038	Carnitine C14:1-OH	Carnitine	Carnitine	C02301	HMDB0013330	-0.746	0.011299	0.0351441	0.627191	Down
LIPID-P-0401	LPC(O-20:1)	Glycerophospholipids(GP)	LPC	C04230	-	-0.74	1.32093e-05	0.000397013	1.3801	Down
LIPID-P-0759	SM(d18:1/25:1)	Sphingolipid(SP)	Sphingolipid(SP)	C00550	-	-0.728	0.0149683	0.0428457	0.293229	Down
LIPID-P-0006	Carnitine C4-OH	Carnitine	Carnitine	C02301	-	-0.722	0.00291822	0.0140777	0.846611	Down
LIPID-P-0400	LPC(O-18:1)	Glycerophospholipids(GP)	LPC	C04230	-	-0.717	1.19324e-06	0.00010759	1.62056	Down
LIPID-P-0035	Carnitine C12:1	Carnitine	Carnitine	C02301	HMDB0013326	-0.71	0.0180706	0.0488808	0.440888	Down
LIPID-P-0097	SPH(d18:2)	Sphingolipid(SP)	Sphingolipid(SP)	C00836	-	-0.705	0.000400788	0.00358391	0.962347	Down
LIPID-P-0373	LPC(0:0/20:1)	Glycerophospholipids(GP)	LPC	C04230	-	-0.697	4.18144e-06	0.000251351	1.33077	Down
MEDN0385	Dodecanoic Acid(C12:0)	FA	FA	C02679	HMDB0000638	-0.685	0.00956208	0.0310696	0.625298	Down
LIPID-P-0376	LPC(22:1/0:0)	Glycerophospholipids(GP)	LPC	C04230	HMDB0010399	-0.674	0.0155413	0.0437908	0.463769	Down
MEDN0220	D-Glucose	Carboxylic acids and derivatives	Carboxylic acids and derivatives	C00031	HMDB0000122	-0.673	0.0121637	0.036866	0.741458	Down
MEDN0777	5,6-DiHETrE [(±)5,6-dihydroxy-8Z,11Z,14Z-eicosatrienoic acid]	FA	FA	C14772	HMDB0002343	-0.673	0.00417603	0.0180019	0.746213	Down
LIPID-P-0356	LPC(17:0/0:0)	Glycerophospholipids(GP)	LPC	C04230	HMDB0012108	-0.671	1.05517e-07	1.63e-05	1.44774	Down
LIPID-P-0351	LPC(0:0/15:0)	Glycerophospholipids(GP)	LPC	C04230	-	-0.67	2.52801e-06	0.000170957	0.94913	Down
LIPID-P-0352	LPC(15:0/0:0)	Glycerophospholipids(GP)	LPC	C04230	HMDB0010381	-0.67	8.00073e-07	8.37e-05	1.00999	Down
LIPID-P-0039	Carnitine C16:1	Carnitine	Carnitine	C02301	HMDB0006317	-0.659	0.00396673	0.01752	0.688808	Down
LIPID-P-0374	LPC(20:1/0:0)	Glycerophospholipids(GP)	LPC	C04230	HMDB0010391	-0.657	1.96714e-05	0.000462705	1.25375	Down
LIPID-P-0369	LPC(17:1/0:0)	Glycerophospholipids(GP)	LPC	C04230	-	-0.656	4.49748e-05	0.000829268	1.0015	Down
LIPID-P-0404	LPC(O-20:2)	Glycerophospholipids(GP)	LPC	C04230	-	-0.655	1.64708e-06	0.000122205	1.46845	Down
MEDP0494	Lysopc 15:0	Glycerophospholipids(GP)	LPC	-	HMDB0010381	-0.654	1.33637e-06	0.000111227	0.99963	Down
MEDP0585	Stearidonic Acid	FA	FA	C16300	HMDB0006547	-0.652	0.00944977	0.0307971	0.654949	Down
LIPID-N-0099	FFA(22:4)	FA	FA	C19621	HMDB0034295	-0.648	0.00428861	0.018341	0.729553	Down
LIPID-P-0395	LPC(O-18:0)	Glycerophospholipids(GP)	LPC	C04317	HMDB0011149	-0.648	3.64605e-05	0.00073056	1.42149	Down
LIPID-N-0086	FFA(20:1)	FA	FA	C16526	HMDB0002231	-0.644	0.00319811	0.0150826	0.710274	Down
LIPID-P-0438	LPE(P-16:0)	Glycerophospholipids(GP)	LPE	-	HMDB0011152	-0.644	3.25993e-05	0.000705449	1.06592	Down
LIPID-N-0090	FFA(18:2)	FA	FA	C20388	HMDB0012535	-0.638	0.000782574	0.00546287	1.0509	Down
LIPID-N-0091	FFA(20:2)	FA	FA	C16525	HMDB0005060	-0.637	0.000602182	0.00449352	1.05679	Down
LIPID-N-0187	LPS(18:0/0:0)	Glycerophospholipids(GP)	LPS	-	HMDB0240606	-0.632	0.000108952	0.00142032	1.12193	Down
LIPID-N-0095	FFA(20:3)	FA	FA	C03242	HMDB0002925	-0.631	0.00215065	0.0112961	0.813336	Down
LIPID-P-0016	Carnitine C12-OH	Carnitine	Carnitine	C02301	-	-0.631	0.00292743	0.0140777	0.840606	Down
LIPID-P-0731	SM(d18:0/17:0)	Sphingolipid(SP)	Sphingolipid(SP)	C00550	-	-0.628	0.000283397	0.00292034	1.13975	Down
LIPID-P-0120	Cer(d18:1/16:1)	Sphingolipid(SP)	Sphingolipid(SP)	C00195	HMDB0035480	-0.622	0.00262717	0.0131286	0.934649	Down
LIPID-N-0134	LPC(20:4/0:0)	Glycerophospholipids(GP)	LPC	C04230	HMDB0010395	-0.61	0.000146598	0.00174307	1.05281	Down
MEDP1461	Cis-11,14-Eicosadienoic Acid(C20:2)	FA	FA	C16525	HMDB0005060	-0.594	1.04786e-05	0.00038846	1.31754	Down
LIPID-P-0399	LPC(O-16:1)	Glycerophospholipids(GP)	LPC	C04230	-	-0.593	1.86739e-05	0.000458543	1.36994	Down
LIPID-P-0017	Carnitine C14:0	Carnitine	Carnitine	C02301	HMDB0005066	-0.592	0.00600914	0.0224979	0.546284	Down
LIPID-P-0440	LPE(P-18:0)	Glycerophospholipids(GP)	LPE	-	HMDB0240598	-0.586	0.000288398	0.00292112	0.899061	Down
LIPID-P-1204	TG(18:1_18:2_22:5)	Glycerides	TG	C00422	HMDB0049400	0.585	0.00282216	0.0138799	1.63038	Up
LIPID-P-0129	Cer(d16:1/22:0)	Sphingolipid(SP)	Sphingolipid(SP)	C00195	-	0.586	0.00148525	0.00850287	1.55712	Up
LIPID-P-1182	TG(18:1_18:1_22:5)	Glycerides	TG	C00422	HMDB0010468	0.603	0.00139584	0.00818475	1.55471	Up
LIPID-P-0628	PE(22:6_20:1)	Glycerophospholipids(GP)	PE	C00350	HMDB0009692	0.613	0.0142215	0.0414761	1.53308	Up
LIPID-P-0982	TG(16:0_18:1_18:2)	Glycerides	TG	C00422	HMDB0005384	0.62	0.00115655	0.00721198	1.52462	Up
LIPID-P-0988	TG(18:1_18:1_18:1)	Glycerides	TG	C00422	HMDB0005453	0.634	0.00258758	0.0130221	1.5323	Up
LIPID-P-1048	TG(16:0_18:2_18:2)	Glycerides	TG	C00422	HMDB0005390	0.651	0.000568111	0.00430832	1.55101	Up
LIPID-P-1051	TG(17:1_18:1_18:2)	Glycerides	TG	C00422	-	0.654	0.00639004	0.0233582	1.40167	Up
LIPID-P-0925	TG(16:1_18:0_20:1)	Glycerides	TG	C00422	HMDB0005424	0.667	0.0098935	0.031744	1.43834	Up
MEDN0033	Asp-phe	Amino acid and Its metabolomics	peptide	-	HMDB0000706	0.668	0.00163439	0.00919637	1.79323	Up
LIPID-P-0227	DG(16:1_20:2)	Glycerides	DG	C00641	HMDB0007138	0.669	0.00870387	0.0295986	1.35699	Up
LIPID-P-0229	DG(18:1_18:2)	Glycerides	DG	C00641	HMDB0007219	0.673	0.00444987	0.0186946	1.35175	Up
LIPID-P-1114	TG(16:0_18:1_22:4)	Glycerides	TG	C00422	HMDB0044128	0.673	0.00925176	0.0304037	1.26123	Up
LIPID-P-1149	TG(16:0_18:1_22:5)	Glycerides	TG	C00422	HMDB0044134	0.674	0.00909815	0.0302482	1.33877	Up
LIPID-P-1207	TG(18:2_18:2_22:4)	Glycerides	TG	C00422	HMDB0010494	0.677	0.00381202	0.0171858	1.23792	Up
LIPID-P-0269	DG(18:1_22:6)	Glycerides	DG	C00641	HMDB0007208	0.686	0.0152711	0.0433684	1.49646	Up
LIPID-P-0621	PE(22:6_18:0)	Glycerophospholipids(GP)	PE	C00350	HMDB0009684	0.687	0.00560545	0.0213476	1.53287	Up
LIPID-P-0978	TG(15:0_18:1_18:2)	Glycerides	TG	C00422	HMDB0011708	0.701	0.00549726	0.021243	1.32608	Up
LIPID-P-0994	TG(18:1_18:1_19:1)	Glycerides	TG	C00422	-	0.706	0.0146093	0.0423786	1.21796	Up
LIPID-P-0588	PE(17:1_18:1)	Glycerophospholipids(GP)	PE	C00350	-	0.71	0.00991632	0.031744	1.46926	Up
LIPID-P-0241	DG(16:1_20:3)	Glycerides	DG	C00641	HMDB0007139	0.715	0.0121613	0.036866	1.34175	Up
LIPID-P-1106	TG(16:1_18:1_20:3)	Glycerides	TG	C00422	HMDB0048643	0.715	0.00310027	0.0147775	1.46511	Up
LIPID-P-0233	DG(18:1_20:2)	Glycerides	DG	C00641	HMDB0007225	0.716	0.00466073	0.0189091	1.21916	Up
LIPID-P-1068	TG(18:1_18:1_22:2)	Glycerides	TG	C00422	HMDB0049911	0.718	0.00520606	0.0207858	1.55167	Up
LIPID-P-1060	TG(16:0_18:1_22:3)	Glycerides	TG	C00422	-	0.72	0.00139943	0.00818475	1.50471	Up
LIPID-P-1116	TG(18:0_18:1_20:4)	Glycerides	TG	C00422	HMDB0005406	0.72	8.7009e-05	0.00127221	1.58414	Up
LIPID-P-0999	TG(18:1_18:1_20:1)	Glycerides	TG	C00422	HMDB0005454	0.721	0.00553249	0.021303	1.53436	Up
LIPID-P-1105	TG(16:0_18:1_20:4)	Glycerides	TG	C00422	HMDB0005385	0.741	0.0046661	0.0189091	1.20488	Up
LIPID-P-0587	PE(18:1_16:1)	Glycerophospholipids(GP)	PE	C00350	HMDB0009056	0.742	0.00112084	0.00705088	1.57736	Up
LIPID-N-0350	PE(18:2_16:0)	Glycerophospholipids(GP)	PE	C00350	HMDB0009088	0.744	0.000225793	0.00250435	1.60452	Up
LIPID-N-0440	PG(18:0_18:1)	Glycerophospholipids(GP)	PG	-	HMDB0010604	0.75	0.00332341	0.0153672	1.34298	Up
LIPID-N-0373	PE(20:1_18:2)	Glycerophospholipids(GP)	PE	C00350	HMDB0009258	0.752	0.00401837	0.01752	1.66247	Up
LIPID-N-0338	PE(18:1_18:0)	Glycerophospholipids(GP)	PE	C00350	HMDB0009057	0.753	0.000557834	0.00430832	1.43504	Up
LIPID-P-1176	TG(18:1_18:2_20:4)	Glycerides	TG	C00422	HMDB0005462	0.759	0.000735657	0.00516871	1.33705	Up
LIPID-P-0987	TG(17:0_18:1_18:2)	Glycerides	TG	C00422	-	0.76	0.0022527	0.0116067	1.47243	Up
LIPID-P-1096	TG(16:0_18:2_18:3)	Glycerides	TG	C00422	HMDB0044263	0.766	0.00922797	0.0304037	1.20799	Up
LIPID-P-1053	TG(18:1_18:1_18:2)	Glycerides	TG	C00422	HMDB0005455	0.774	0.000398055	0.00358391	1.60176	Up
LIPID-P-0217	DG(18:0_18:2)	Glycerides	DG	C00641	HMDB0007161	0.776	0.00508587	0.0204569	1.43187	Up
LIPID-P-0992	TG(16:0_18:1_20:2)	Glycerides	TG	C00422	HMDB0044096	0.778	0.00116978	0.0072326	1.45376	Up
LIPID-P-0251	DG(18:2_20:3)	Glycerides	DG	C00641	HMDB0007256	0.78	0.0080778	0.0281941	1.14393	Up
LIPID-P-0979	TG(16:0_17:1_18:2)	Glycerides	TG	C00422	-	0.785	0.0103244	0.0327596	1.27654	Up
LIPID-P-1097	TG(16:1_18:1_18:3)	Glycerides	TG	C00422	HMDB0048648	0.801	0.00445768	0.0186946	1.19457	Up
LIPID-P-1155	TG(18:1_18:1_22:4)	Glycerides	TG	C00422	HMDB0010467	0.802	5.96075e-05	0.000977202	1.6502	Up
LIPID-P-1183	TG(18:1_18:2_22:4)	Glycerides	TG	C00422	HMDB0049399	0.812	0.00115978	0.00721198	1.37461	Up
MEDN0609	Uridine triphosphate(UTP)	Nucleotide and Its metabolomics	Nucleotide and Its metabolomics	C00075	HMDB0000285	0.815	0.00821159	0.0285689	1.13938	Up
LIPID-P-0240	DG(18:2_18:2)	Glycerides	DG	C00641	HMDB0007248	0.819	0.00220323	0.011461	1.40858	Up
LIPID-P-0160	Coenzyme Q9	Coenzyme and vitamins	Coenzyme and vitamins	C01967	HMDB0006707	0.823	0.00252593	0.0128008	1.37048	Up
LIPID-P-0159	Coenzyme Q8	Coenzyme and vitamins	Coenzyme and vitamins	C17569	HMDB0006709	0.828	0.000155477	0.00182854	1.70787	Up
LIPID-P-0271	DG(18:2_22:6)	Glycerides	DG	C00641	HMDB0007266	0.828	0.00226999	0.0116404	1.61304	Up
LIPID-N-0353	PE(18:0_18:2)	Glycerophospholipids(GP)	PE	C00350	HMDB0008994	0.837	0.000336252	0.00321969	1.52362	Up
LIPID-P-1037	TG(16:1_16:1_18:2)	Glycerides	TG	C00422	HMDB0005435	0.841	0.00875826	0.0295986	1.20587	Up
LIPID-P-1203	TG(17:0_18:2_22:6)	Glycerides	TG	C00422	-	0.842	0.0110856	0.0347621	1.32696	Up
LIPID-P-0597	PE(18:1_18:2)	Glycerophospholipids(GP)	PE	C00350	HMDB0009060	0.843	0.00142504	0.00828974	1.71217	Up
LIPID-P-0848	TG(16:0_16:1_20:0)	Glycerides	TG	C00422	HMDB0005375	0.845	0.0148647	0.0427756	1.57752	Up
LIPID-P-1233	TG(18:2_18:3_22:6)	Glycerides	TG	C00422	HMDB0052649	0.848	0.0117893	0.0364458	1.19962	Up
LIPID-P-1142	TG(18:1_18:2_18:3)	Glycerides	TG	C00422	HMDB0010481	0.854	0.00221577	0.0114711	1.48854	Up
LIPID-P-0805	TG(16:0_18:0_20:0)	Glycerides	TG	C00422	HMDB0005366	0.855	4.1656e-06	0.000251351	1.55427	Up
LIPID-P-0970	TG(16:1_16:1_17:1)	Glycerides	TG	C00422	-	0.856	0.0140086	0.0410098	1.22628	Up
LIPID-P-1057	TG(17:1_18:1_20:2)	Glycerides	TG	C00422	-	0.858	0.000867692	0.00583132	1.49688	Up
LIPID-P-1219	TG(16:0_20:4_22:5)	Glycerides	TG	C00422	HMDB0044381	0.86	6.27152e-05	0.000997909	1.65222	Up
LIPID-P-1144	TG(16:0_18:2_20:4)	Glycerides	TG	C00422	HMDB0005391	0.861	0.00119507	0.00726439	1.16665	Up
LIPID-P-0935	TG(16:0_18:1_22:1)	Glycerides	TG	C00422	HMDB0044120	0.874	0.00463892	0.0189091	1.66881	Up
LIPID-P-0908	TG(15:0_16:1_18:1)	Glycerides	TG	C00422	HMDB0043201	0.878	0.014843	0.0427756	1.18166	Up
LIPID-P-1095	TG(16:1_18:2_18:2)	Glycerides	TG	C00422	-	0.879	0.000644058	0.00467698	1.49268	Up
LIPID-P-1103	TG(17:1_18:2_18:2)	Glycerides	TG	C00422	-	0.884	0.000953133	0.00628835	1.50403	Up
LIPID-N-0400	PE(18:0_20:5)	Glycerophospholipids(GP)	PE	C00350	HMDB0009005	0.889	0.0171637	0.0467786	0.735522	Up
LIPID-P-1113	TG(18:0_18:3_20:2)	Glycerides	TG	C00422	HMDB0045114	0.892	0.000308048	0.00303008	1.60192	Up
LIPID-P-1152	TG(18:2_18:2_20:2)	Glycerides	TG	C00422	HMDB0010491	0.893	0.000430532	0.00375674	1.41998	Up
LIPID-P-1099	TG(14:0_16:0_22:5)	Glycerides	TG	C00422	HMDB0042143	0.896	0.00266006	0.0132027	1.2462	Up
LIPID-P-0976	TG(16:0_16:1_18:2)	Glycerides	TG	C00422	HMDB0005379	0.901	0.000815049	0.00561002	1.42428	Up
LIPID-P-1139	TG(17:1_18:2_18:3)	Glycerides	TG	C00422	-	0.902	0.0053196	0.0209919	1.37265	Up
LIPID-P-0581	PE(20:1_16:0)	Glycerophospholipids(GP)	PE	C00350	HMDB0009253	0.913	5.92971e-05	0.000977202	1.60521	Up
LIPID-P-0842	TG(16:0_16:0_18:1)	Glycerides	TG	C00422	HMDB0005360	0.913	0.00927284	0.0304037	1.32664	Up
LIPID-P-1092	TG(15:0_18:2_18:3)	Glycerides	TG	C00422	HMDB0043410	0.921	0.001436	0.00830886	1.51012	Up
LIPID-P-1172	TG(18:1_18:2_18:4)	Glycerides	TG	C00422	HMDB0049402	0.922	0.0124965	0.0375588	0.979884	Up
LIPID-P-0599	PE(20:3_18:0)	Glycerophospholipids(GP)	PE	C00350	HMDB0009354	0.923	0.000628904	0.0045978	1.39772	Up
LIPID-P-1050	TG(15:0_19:2_19:2)	Glycerides	TG	C00422	-	0.927	0.000380758	0.00350731	1.52518	Up
LIPID-P-0907	TG(15:0_16:0_18:2)	Glycerides	TG	C00422	HMDB0043032	0.943	0.0121421	0.036866	1.21214	Up
LIPID-P-1174	TG(15:0_18:1_22:6)	Glycerides	TG	C00422	HMDB0043248	0.947	0.00989552	0.031744	1.19571	Up
LIPID-P-0270	DG(18:2_22:5)	Glycerides	DG	C00641	HMDB0007264	0.95	0.00177858	0.00991973	1.35558	Up
LIPID-P-0793	TG(16:0_16:0_18:0)	Glycerides	TG	C00422	HMDB0005357	0.958	0.000355418	0.00335328	1.53958	Up
LIPID-P-0910	TG(16:0_16:1_18:1)	Glycerides	TG	C00422	HMDB0005377	0.963	0.00196174	0.0106663	1.39477	Up
LIPID-P-1042	TG(15:0_18:2_18:2)	Glycerides	TG	C00422	HMDB0011711	0.98	0.000479579	0.00399157	1.47653	Up
LIPID-P-0911	TG(14:0_18:0_18:2)	Glycerides	TG	C00422	HMDB0010430	0.981	0.00303898	0.0145494	1.2904	Up
LIPID-P-1124	TG(18:0_18:1_22:4)	Glycerides	TG	C00422	HMDB0044956	0.989	0.000382498	0.00350731	1.55773	Up
LIPID-P-1000	TG(16:1_18:1_22:1)	Glycerides	TG	C00422	HMDB0048638	0.994	0.000114235	0.00145414	1.69418	Up
LIPID-P-1046	TG(16:0_16:0_20:4)	Glycerides	TG	C00422	HMDB0005363	1	0.0118507	0.0364527	1.10378	Up
LIPID-P-1094	TG(16:1_17:1_18:3)	Glycerides	TG	C00422	-	1.01	0.00773886	0.0272751	1.21731	Up
LIPID-N-0447	PG(18:0_18:2)	Glycerophospholipids(GP)	PG	-	HMDB0010605	1.02	0.00213701	0.0112961	1.4747	Up
LIPID-P-0973	TG(16:1_16:1_18:1)	Glycerides	TG	C00422	HMDB0048590	1.02	0.000275216	0.0029188	1.48686	Up
LIPID-P-1137	TG(16:1_18:2_18:3)	Glycerides	TG	C00422	HMDB0048751	1.02	0.00164039	0.00919637	1.28583	Up
LIPID-P-1111	TG(18:1_18:2_20:2)	Glycerides	TG	C00422	HMDB0049395	1.03	4.59928e-05	0.000829404	1.56566	Up
LIPID-P-1170	TG(16:0_18:2_20:5)	Glycerides	TG	C00422	HMDB0044273	1.03	0.00978147	0.0316873	1.13717	Up
LIPID-P-0923	TG(18:0_18:1_18:1)	Glycerides	TG	C00422	HMDB0005403	1.04	9.00872e-05	0.00128256	1.4739	Up
LIPID-P-1062	TG(18:0_18:1_20:3)	Glycerides	TG	C00422	HMDB0044953	1.04	5.30191e-06	0.000273175	1.54924	Up
LIPID-P-1156	TG(18:0_18:0_22:6)	Glycerides	TG	C00422	-	1.04	0.000288872	0.00292112	1.62735	Up
LIPID-P-0589	PE(18:1_18:1)	Glycerophospholipids(GP)	PE	C00350	HMDB0009025	1.05	5.41151e-05	0.000929406	1.58276	Up
LIPID-P-1177	TG(16:0_18:1_22:6)	Glycerides	TG	C00422	HMDB0044135	1.05	0.000827998	0.00563455	1.66905	Up
LIPID-P-1104	TG(18:1_18:2_18:2)	Glycerides	TG	C00422	HMDB0005461	1.06	5.60393e-05	0.000947414	1.55268	Up
LIPID-P-1117	TG(18:2_18:2_20:1)	Glycerides	TG	C00422	HMDB0005473	1.06	0.000136588	0.00166054	1.62768	Up
LIPID-P-1151	TG(16:0_18:0_22:6)	Glycerides	TG	C00422	HMDB0043939	1.07	0.00056604	0.00430832	1.73929	Up
LIPID-P-1065	TG(18:1_18:2_20:1)	Glycerides	TG	C00422	HMDB0005460	1.08	0.000108881	0.00142032	1.63099	Up
LIPID-P-1098	TG(16:0_16:1_20:4)	Glycerides	TG	C00422	HMDB0005380	1.08	0.0080275	0.0281092	0.967217	Up
LIPID-P-1001	TG(20:1_18:2_18:0)	Glycerides	TG	C00422	HMDB0005410	1.11	4.86392e-06	0.00026779	1.75342	Up
LIPID-P-0983	TG(14:0_18:1_20:2)	Glycerides	TG	C00422	HMDB0042378	1.12	0.000264146	0.00282977	1.55552	Up
LIPID-P-1033	TG(14:0_16:1_18:3)	Glycerides	TG	C00422	HMDB0042317	1.12	0.0082951	0.0286033	0.974136	Up
LIPID-P-0990	TG(18:0_18:1_18:2)	Glycerides	TG	C00422	HMDB0005405	1.13	6.55144e-07	7.88e-05	1.68412	Up
LIPID-P-1206	TG(18:0_18:2_22:6)	Glycerides	TG	C00422	HMDB0045098	1.14	0.000131968	0.0016226	1.7488	Up
LIPID-P-0903	TG(14:0_16:1_18:1)	Glycerides	TG	C00422	HMDB0010420	1.15	0.00607649	0.0226677	1.18464	Up
LIPID-P-1030	TG(14:1_16:1_18:2)	Glycerides	TG	C00422	HMDB0047916	1.15	0.0113033	0.0351441	1.04821	Up
LIPID-P-1109	TG(19:1_18:2_18:2)	Glycerides	TG	C00422	-	1.19	0.000104287	0.00142032	1.55367	Up
MEDN1306	N-Carbamoyl-L-aspartate	Amino acid and Its metabolomics	Amino acid and Its metabolomics	C00438	HMDB0000828	1.19	8.86886e-09	2.4e-06	2.26829	Up
LIPID-P-0900	TG(14:0_16:1_17:1)	Glycerides	TG	C00422	-	1.2	0.0118589	0.0364527	1.23891	Up
LIPID-P-0954	TG(8:0_16:0_18:3)	Glycerides	TG	C00422	-	1.2	0.0164508	0.0457578	1.249	Up
LIPID-P-1082	TG(12:0_18:2_18:3)	Glycerides	TG	C00422	-	1.21	0.00150349	0.00856196	1.5557	Up
LIPID-P-0837	TG(16:0_16:0_16:1)	Glycerides	TG	C00422	HMDB0005359	1.22	0.00888331	0.0297577	1.27429	Up
LIPID-P-0971	TG(15:0_16:1_18:2)	Glycerides	TG	C00422	-	1.22	0.00109771	0.00698661	1.39392	Up
LIPID-P-1169	TG(18:2_18:2_18:3)	Glycerides	TG	C00422	HMDB0010490	1.22	0.00106425	0.00685431	1.50665	Up
LIPID-P-1217	TG(18:1_18:2_22:6)	Glycerides	TG	C00422	HMDB0049406	1.22	6.87358e-05	0.00103939	1.81061	Up
LIPID-P-0788	TG(16:0_16:0_16:0)	Glycerides	TG	C00422	HMDB0005356	1.23	0.0021485	0.0112961	1.40075	Up
LIPID-P-0972	TG(14:0_17:1_18:2)	Glycerides	TG	C00422	-	1.24	0.00324372	0.0151853	1.21636	Up
LIPID-P-1089	TG(12:0_16:0_22:5)	Glycerides	TG	C00422	-	1.25	0.00609639	0.0226677	0.776099	Up
LIPID-P-1087	TG(14:0_18:2_18:3)	Glycerides	TG	C00422	HMDB0010471	1.27	0.00052635	0.00428105	1.37595	Up
LIPID-P-1127	TG(14:1_18:2_18:3)	Glycerides	TG	C00422	HMDB0048078	1.27	0.00046249	0.00390949	1.17344	Up
LIPID-P-0899	TG(15:0_16:1_16:1)	Glycerides	TG	C00422	HMDB0043199	1.29	0.00528508	0.0209919	1.25063	Up
LIPID-P-0839	TG(14:0_16:0_18:1)	Glycerides	TG	C00422	HMDB0042131	1.32	0.00468508	0.0189151	1.28601	Up
LIPID-P-1036	TG(14:0_18:2_18:2)	Glycerides	TG	C00422	HMDB0042526	1.32	0.000106443	0.00142032	1.45318	Up
LIPID-P-1088	TG(14:1_18:2_18:2)	Glycerides	TG	C00422	HMDB0048077	1.32	0.000126553	0.00157391	1.46373	Up
LIPID-P-1146	TG(16:0_16:0_22:6)	Glycerides	TG	C00422	HMDB0010418	1.32	0.00139198	0.00818475	1.53523	Up
LIPID-P-1200	TG(16:0_18:2_22:6)	Glycerides	TG	C00422	HMDB0044275	1.32	3.43352e-05	0.000709511	1.83073	Up
LIPID-P-1215	TG(16:1_18:2_22:6)	Glycerides	TG	C00422	HMDB0048763	1.34	0.000106194	0.00142032	1.63711	Up
LIPID-P-0798	TG(14:0_18:0_20:0)	Glycerides	TG	C00422	HMDB0042155	1.35	3.85297e-05	0.000742249	1.56685	Up
LIPID-P-0997	TG(18:1_18:2_20:0)	Glycerides	TG	C00422	HMDB0005459	1.36	6.33981e-06	0.00028582	1.64627	Up
LIPID-P-0901	TG(16:0_16:1_16:1)	Glycerides	TG	C00422	HMDB0010415	1.37	0.00136129	0.00809295	1.36837	Up
LIPID-P-0933	TG(18:0_18:1_20:1)	Glycerides	TG	C00422	HMDB0005404	1.37	4.52189e-05	0.000829268	1.70152	Up
LIPID-P-1171	TG(16:0_16:1_22:6)	Glycerides	TG	C00422	HMDB0044079	1.37	0.000332451	0.00321171	1.6293	Up
LIPID-P-0902	TG(14:0_16:0_18:2)	Glycerides	TG	C00422	HMDB0010420	1.39	0.000976943	0.00639788	1.40233	Up
LIPID-P-1056	TG(16:0_18:0_20:4)	Glycerides	TG	C00422	HMDB0005370	1.39	8.51133e-07	8.37e-05	1.64935	Up
LIPID-P-0846	TG(16:0_18:0_18:1)	Glycerides	TG	C00422	HMDB0005367	1.4	0.000237523	0.00259596	1.58953	Up
LIPID-P-1032	TG(12:0_18:1_18:3)	Glycerides	TG	C00422	-	1.4	0.000110936	0.00142897	1.64278	Up
LIPID-P-0898	TG(14:0_15:0_18:2)	Glycerides	TG	C00422	HMDB0042106	1.41	0.00637016	0.0233582	1.20453	Up
LIPID-P-0827	TG(12:0_16:0_16:1)	Glycerides	TG	C00422	-	1.42	0.0126979	0.0380585	1.06654	Up
LIPID-P-0884	TG(14:0_14:1_16:1)	Glycerides	TG	C00422	HMDB0042279	1.42	0.00284043	0.0139065	1.05339	Up
LIPID-P-1202	TG(16:1_16:1_24:6)	Glycerides	TG	C00422	-	1.42	1.5059e-05	0.000426463	1.79407	Up
LIPID-P-0968	TG(16:0_14:1_18:2)	Glycerides	TG	C00422	HMDB0044038	1.43	0.000568453	0.00430832	1.34974	Up
LIPID-P-1227	TG(18:2_20:4_20:4)	Glycerides	TG	C00422	HMDB0005476	1.43	4.94991e-06	0.00026779	1.73527	Up
LIPID-P-1240	TG(16:0_22:6_22:6)	Glycerides	TG	C00422	HMDB0044639	1.45	0.00086097	0.00582231	1.52011	Up
LIPID-P-0919	TG(16:0_18:0_18:2)	Glycerides	TG	C00422	HMDB0005369	1.46	3.47542e-05	0.000709511	1.64444	Up
LIPID-P-0965	TG(14:1_16:1_18:1)	Glycerides	TG	C00422	HMDB0047911	1.47	0.000509719	0.00417815	1.32026	Up
LIPID-P-0966	TG(14:0_16:1_18:2)	Glycerides	TG	C00422	HMDB0042316	1.47	0.000454401	0.00387135	1.42183	Up
LIPID-P-1226	TG(18:2_18:2_22:6)	Glycerides	TG	C00422	HMDB0010496	1.48	5.31404e-05	0.000927386	1.70647	Up
LIPID-P-1031	TG(12:0_18:2_18:2)	Glycerides	TG	C00422	-	1.49	0.000685965	0.00488758	1.4018	Up
LIPID-P-0853	TG(16:0_20:0_18:1)	Glycerides	TG	C00422	HMDB0005368	1.5	7.66337e-05	0.00113586	1.55343	Up
LIPID-P-1181	TG(18:0_18:1_22:6)	Glycerides	TG	C00422	HMDB0044936	1.51	1.07706e-05	0.00038846	1.79141	Up
LIPID-P-0833	TG(12:0_16:0_18:1)	Glycerides	TG	C00422	-	1.52	0.00830077	0.0286033	1.02518	Up
LIPID-P-0829	TG(12:0_14:0_18:1)	Glycerides	TG	C00422	-	1.53	0.017965	0.0487171	1.02178	Up
LIPID-P-1040	TG(14:0_16:0_20:4)	Glycerides	TG	C00422	HMDB0042140	1.54	0.00577733	0.0217807	1.13714	Up
LIPID-P-1197	TG(16:1_16:1_22:6)	Glycerides	TG	C00422	HMDB0048609	1.62	1.26489e-05	0.000397013	1.76543	Up
LIPID-P-0851	TG(16:0_18:0_20:1)	Glycerides	TG	C00422	HMDB0005368	1.65	6.69623e-05	0.00103505	1.65896	Up
LIPID-P-0782	TG(14:0_14:0_16:0)	Glycerides	TG	C00422	HMDB0042063	1.73	0.0124778	0.0375588	1.00941	Up
LIPID-P-0786	TG(14:0_16:0_16:0)	Glycerides	TG	C00422	HMDB0010411	1.73	0.00546439	0.0211917	1.26023	Up
LIPID-P-0834	TG(14:0_16:0_16:1)	Glycerides	TG	C00422	HMDB0042129	1.73	0.00365019	0.0166646	1.27181	Up
LIPID-P-0822	TG(8:0_16:0_18:1)	Glycerides	TG	C00422	-	1.74	0.00529937	0.0209919	1.04244	Up
LIPID-P-0892	TG(14:1_16:0_16:1)	Glycerides	TG	C00422	HMDB0047771	1.78	0.00156772	0.00888104	1.30618	Up
LIPID-P-0852	TG(18:0_18:0_18:1)	Glycerides	TG	C00422	HMDB0005395	1.79	1.71635e-05	0.000442164	1.31457	Up
LIPID-P-0961	TG(12:0_16:1_18:2)	Glycerides	TG	C00422	-	1.79	0.000100977	0.00140073	1.57128	Up
LIPID-P-0789	TG(14:0_16:0_18:0)	Glycerides	TG	C00422	HMDB0042124	1.84	0.00181378	0.0100128	1.42461	Up
LIPID-P-0777	TG(12:0_14:0_16:0)	Glycerides	TG	C00422	HMDB0095276	1.92	0.00741093	0.0263771	0.967368	Up
LIPID-P-0828	TG(10:0_16:0_18:1)	Glycerides	TG	C00422	-	1.92	0.00394952	0.01752	1.18558	Up
LIPID-P-0893	TG(12:0_16:0_18:2)	Glycerides	TG	C00422	-	1.94	0.000890188	0.0059091	1.34919	Up
LIPID-P-0880	TG(8:0_16:0_18:2)	Glycerides	TG	C00422	-	1.95	0.00267353	0.013209	1.32004	Up
LIPID-P-0894	TG(14:0_14:1_18:1)	Glycerides	TG	C00422	HMDB0042281	1.97	0.000292212	0.00292753	1.26338	Up
LIPID-P-1072	TG(18:1_22:1_18:2)	Glycerides	TG	C00422	HMDB0049351	2.04	0.000277852	0.0029188	1.19664	Up
LIPID-P-0858	TG(16:0_18:1_22:0)	Glycerides	TG	C00422	HMDB0044112	2.07	5.93914e-06	0.000279398	1.56124	Up
LIPID-P-0962	TG(10:0_18:1_18:2)	Glycerides	TG	C00422	-	2.1	2.22418e-05	0.000512035	1.49069	Up
LIPID-P-1010	TG(18:1_18:2_22:0)	Glycerides	TG	C00422	-	2.1	1.69416e-06	0.000122205	1.44061	Up
LIPID-P-0957	TG(10:0_16:0_18:3)	Glycerides	TG	C00422	-	2.2	6.12936e-05	0.000989845	1.53453	Up
LIPID-P-0936	TG(18:0_18:2_20:0)	Glycerides	TG	C00422	HMDB0005409	2.32	2.20529e-07	2.98e-05	1.64139	Up
LIPID-P-0885	TG(10:0_16:0_18:2)	Glycerides	TG	C00422	-	2.35	9.24978e-05	0.00129977	1.57467	Up
LIPID-P-0956	TG(8:0_18:1_18:2)	Glycerides	TG	C00422	-	2.36	1.00963e-05	0.00038846	1.73485	Up

## Sheet: Supplemental Table10
Supplementary Table 10. Significant differentially altered metabolites between Recovered group and HC group
ID	Compound name	Superclass	Subclass	KEGG	HMDB	log2FC	Pvalue	FDR	VIP value	Significant
LIPID-N-0016	Taurochenodeoxycholic acid	Sterol lipids (ST)	Bile Acids	C05465	HMDB0000951	0.884	0.00251047	0.0078963	1.37437	Up
LIPID-N-0032	15-oxoETE	FA	FA	C14732	HMDB0010217	-0.864	3.05985e-06	4.8e-05	1.51946	Down
LIPID-N-0034	(±)12-HETE	FA	FA	C14768	-	-2.61	1.65831e-07	7.48e-06	1.64581	Down
LIPID-N-0039	(±)5-HETE	FA	FA	C14768	-	-3.76	2.83451e-12	1.02e-09	1.41143	Down
LIPID-N-0082	FFA(16:1)	FA	FA	C08362	HMDB0003229	-0.823	3.95251e-05	0.000292919	1.1679	Down
LIPID-N-0084	FFA(18:1)	FA	FA	C00712	HMDB0000207	-0.717	0.000154204	0.000830092	0.896147	Down
LIPID-N-0086	FFA(20:1)	FA	FA	C16526	HMDB0002231	-0.608	0.00390998	0.0111039	0.459556	Down
LIPID-N-0094	FFA(18:3)	FA	FA	C08364	HMDB0030963	-0.628	0.000623901	0.00266823	0.767823	Down
LIPID-N-0098	FFA(20:4)	FA	FA	C00219	HMDB0001043	-0.727	1.77096e-05	0.000160201	1.03559	Down
LIPID-N-0187	LPS(18:0/0:0)	Glycerophospholipids(GP)	LPS	-	HMDB0240606	-0.726	7.56625e-06	8.82e-05	1.30632	Down
LIPID-N-0188	LPS(20:0/0:0)	Glycerophospholipids(GP)	LPS	-	-	-1.09	1.82181e-06	3.46e-05	1.62021	Down
LIPID-N-0207	PC(18:0_14:0)	Glycerophospholipids(GP)	PC	C00157	HMDB0008031	0.615	0.0188554	0.040399	1.21895	Up
LIPID-N-0252	PC(17:1_18:2)	Glycerophospholipids(GP)	PC	C00157	-	-0.699	0.000188387	0.000994317	1.22115	Down
LIPID-N-0331	PE(16:1_16:0)	Glycerophospholipids(GP)	PE	C00350	HMDB0008956	0.946	0.0165301	0.035692	1.16165	Up
LIPID-N-0338	PE(18:1_18:0)	Glycerophospholipids(GP)	PE	C00350	HMDB0009057	0.744	0.000434395	0.00198319	1.4981	Up
LIPID-N-0350	PE(18:2_16:0)	Glycerophospholipids(GP)	PE	C00350	HMDB0009088	0.77	9.17611e-05	0.000545524	1.55823	Up
LIPID-N-0353	PE(18:0_18:2)	Glycerophospholipids(GP)	PE	C00350	HMDB0008994	0.89	9.90679e-05	0.000579413	1.47234	Up
LIPID-N-0354	PE(20:2_16:0)	Glycerophospholipids(GP)	PE	C00350	HMDB0009286	0.818	0.00105284	0.00407965	1.38701	Up
LIPID-N-0365	PE(18:3_16:0)	Glycerophospholipids(GP)	PE	C00350	HMDB0009154	1.08	0.00539539	0.0142734	0.976166	Up
LIPID-N-0369	PE(16:0_20:3)	Glycerophospholipids(GP)	PE	C00350	HMDB0008935	0.64	0.0102307	0.0239602	1.2886	Up
LIPID-N-0373	PE(20:1_18:2)	Glycerophospholipids(GP)	PE	C00350	HMDB0009258	0.622	0.0129867	0.0296448	1.20164	Up
LIPID-N-0389	PE(16:0_22:4)	Glycerophospholipids(GP)	PE	C00350	HMDB0008943	0.959	0.00387911	0.0110453	1.10054	Up
LIPID-N-0400	PE(18:0_20:5)	Glycerophospholipids(GP)	PE	C00350	HMDB0009005	1.19	0.00126577	0.00469029	0.938419	Up
LIPID-N-0413	PE(22:6_16:0)	Glycerophospholipids(GP)	PE	C00350	HMDB0009682	0.686	0.00272208	0.00843922	1.46954	Up
LIPID-N-0438	PG(16:0_18:1)	Glycerophospholipids(GP)	PG	-	-	0.654	0.00237444	0.00760101	1.46515	Up
LIPID-N-0440	PG(18:0_18:1)	Glycerophospholipids(GP)	PG	-	HMDB0010604	0.843	0.000763785	0.00314226	1.49453	Up
LIPID-N-0447	PG(18:0_18:2)	Glycerophospholipids(GP)	PG	-	HMDB0010605	1.47	1.38364e-05	0.000131325	1.73011	Up
LIPID-N-0490	PI(18:2_16:0)	Glycerophospholipids(GP)	PI	C00626	HMDB0009846	0.707	0.000445756	0.00202651	1.62234	Up
LIPID-N-0563	PS(18:0_18:0)	Glycerophospholipids(GP)	PS	C02737	HMDB0012378	0.834	0.000497799	0.00218951	1.54999	Up
LIPID-N-0579	PS(18:1_20:1)	Glycerophospholipids(GP)	PS	C02737	HMDB0112412	-0.715	0.00108848	0.00419124	1.13256	Down
LIPID-N-0593	PS(18:0_20:5)	Glycerophospholipids(GP)	PS	C02737	HMDB0112378	-1.42	0.00151336	0.00528212	0.915958	Down
LIPID-P-0002	Carnitine C2:0	Carnitine	Carnitine	C02571	HMDB0000201	-0.782	3.52136e-05	0.000268317	0.918312	Down
LIPID-P-0006	Carnitine C4-OH	Carnitine	Carnitine	C02301	-	-0.822	0.000565427	0.00243742	0.877446	Down
LIPID-P-0007	Carnitine C6:0	Carnitine	Carnitine	C02301	HMDB0000705	-0.833	0.000531663	0.00232635	0.974044	Down
LIPID-P-0010	Carnitine C8:0	Carnitine	Carnitine	C02301	HMDB0000791	-1.02	0.000946777	0.00378012	0.955278	Down
LIPID-P-0012	Carnitine C9:0	Carnitine	Carnitine	C02301	HMDB0006320	-1.34	0.000121736	0.00068248	1.20888	Down
LIPID-P-0013	Carnitine C10:0	Carnitine	Carnitine	C02301	HMDB0000651	-1.1	0.000666018	0.00278236	0.999223	Down
LIPID-P-0014	Carnitine C12:0	Carnitine	Carnitine	C02301	HMDB0002250	-1.3	8.47983e-05	0.000518371	1.33683	Down
LIPID-P-0015	Carnitine C13:0	Carnitine	Carnitine	C02301	-	-0.935	0.0114773	0.0265134	0.797842	Down
LIPID-P-0016	Carnitine C12-OH	Carnitine	Carnitine	C02301	-	-0.722	0.000533211	0.00232635	0.941033	Down
LIPID-P-0017	Carnitine C14:0	Carnitine	Carnitine	C02301	HMDB0005066	-1	7.1121e-06	8.55e-05	1.3815	Down
LIPID-P-0018	Carnitine C15:0	Carnitine	Carnitine	C02301	-	-1.1	0.00238347	0.00760741	1.08402	Down
LIPID-P-0023	Carnitine C18:0	Carnitine	Carnitine	C02301	HMDB0000848	-0.615	1.18657e-05	0.000119159	1.07674	Down
LIPID-P-0024	Carnitine C20:0	Carnitine	Carnitine	C02301	-	-0.624	0.00224809	0.00728273	0.618946	Down
LIPID-P-0026	Carnitine C3:1-2OH	Carnitine	Carnitine	C02301	HMDB0002095	-0.716	0.00690824	0.0174643	0.626611	Down
LIPID-P-0032	Carnitine C8:1-OH	Carnitine	Carnitine	C02301	-	-1.42	5.92227e-05	0.000395549	1.22639	Down
LIPID-P-0034	Carnitine C10:1-OH	Carnitine	Carnitine	C02301	-	-2.03	5.87066e-06	7.22e-05	1.28329	Down
LIPID-P-0035	Carnitine C12:1	Carnitine	Carnitine	C02301	HMDB0013326	-1.04	0.000546476	0.00236515	1.01949	Down
LIPID-P-0037	Carnitine C14:1	Carnitine	Carnitine	C02301	HMDB0002014	-1.14	0.00035456	0.00169002	1.09386	Down
LIPID-P-0038	Carnitine C14:1-OH	Carnitine	Carnitine	C02301	HMDB0013330	-1.03	0.000463964	0.00206739	0.959912	Down
LIPID-P-0039	Carnitine C16:1	Carnitine	Carnitine	C02301	HMDB0006317	-0.8	0.000404653	0.00186313	0.96272	Down
LIPID-P-0042	Carnitine C18:1	Carnitine	Carnitine	C02301	HMDB0005065	-0.847	1.22024e-06	2.59e-05	1.42176	Down
LIPID-P-0047	Carnitine C14:2	Carnitine	Carnitine	C02301	HMDB0013331	-0.859	0.00805651	0.0198349	0.577858	Down
LIPID-P-0048	Carnitine C16:2	Carnitine	Carnitine	C02301	HMDB0013334	-0.821	0.00674812	0.017146	0.575313	Down
LIPID-P-0050	Carnitine C20:2	Carnitine	Carnitine	C02301	-	-0.664	0.000385056	0.00181144	0.85394	Down
LIPID-P-0096	SPH(d18:1)	Sphingolipid(SP)	Sphingolipid(SP)	C00836	-	-1.06	1.97899e-06	3.63e-05	1.24514	Down
LIPID-P-0097	SPH(d18:2)	Sphingolipid(SP)	Sphingolipid(SP)	C00836	-	-0.719	0.000210831	0.00109062	0.952903	Down
LIPID-P-0120	Cer(d18:1/16:1)	Sphingolipid(SP)	Sphingolipid(SP)	C00195	HMDB0035480	-0.587	0.00325751	0.00963012	0.577905	Down
LIPID-P-0130	Cer(d16:1/23:0)	Sphingolipid(SP)	Sphingolipid(SP)	C00195	-	0.703	0.000204859	0.00106566	1.59335	Up
LIPID-P-0159	Coenzyme Q8	Coenzyme and vitamins	Coenzyme and vitamins	C17569	HMDB0006709	0.995	5.56378e-06	6.93e-05	1.59581	Up
LIPID-P-0160	Coenzyme Q9	Coenzyme and vitamins	Coenzyme and vitamins	C01967	HMDB0006707	0.777	0.00315225	0.00944801	1.3064	Up
LIPID-P-0182	DG(21:0_16:0)	Glycerides	DG	C00641	HMDB0094301	0.905	0.00643534	0.0165393	1.17249	Up
LIPID-P-0210	DG(14:0_18:2)	Glycerides	DG	C00641	HMDB0007043	0.708	0.0214223	0.0450951	1.10617	Up
LIPID-P-0217	DG(18:0_18:2)	Glycerides	DG	C00641	HMDB0007161	0.831	0.00210304	0.00701366	1.47196	Up
LIPID-P-0219	DG(18:1_20:1)	Glycerides	DG	C00165	HMDB0007224	0.769	0.0022218	0.00726282	1.33378	Up
LIPID-P-0227	DG(16:1_20:2)	Glycerides	DG	C00641	HMDB0007138	0.725	0.00353974	0.010293	1.35389	Up
LIPID-P-0229	DG(18:1_18:2)	Glycerides	DG	C00641	HMDB0007219	0.706	0.0021784	0.00718606	1.42806	Up
LIPID-P-0230	DG(14:1_22:2)	Glycerides	DG	C00641	HMDB0007059	0.682	0.00803428	0.0198349	1.35823	Up
LIPID-P-0232	DG(18:2_20:1)	Glycerides	DG	C00641	HMDB0007253	0.724	0.00324442	0.00963012	1.35645	Up
LIPID-P-0233	DG(18:1_20:2)	Glycerides	DG	C00641	HMDB0007225	0.726	0.00313125	0.00941116	1.14638	Up
LIPID-P-0240	DG(18:2_18:2)	Glycerides	DG	C00641	HMDB0007248	0.939	0.000366536	0.00173944	1.46844	Up
LIPID-P-0241	DG(16:1_20:3)	Glycerides	DG	C00641	HMDB0007139	0.74	0.00753932	0.018753	1.33726	Up
LIPID-P-0242	DG(18:1_20:3)	Glycerides	DG	C00641	HMDB0007227	0.848	0.000912475	0.00368395	1.32986	Up
LIPID-P-0247	DG(18:2_18:3)	Glycerides	DG	C00641	HMDB0007250	0.705	0.0098264	0.0232651	1.33329	Up
LIPID-P-0248	DG(16:1_20:4)	Glycerides	DG	C00641	HMDB0007141	0.925	0.0139454	0.0313698	1.1586	Up
LIPID-P-0249	DG(16:0_20:5)	Glycerides	DG	C00641	HMDB0007114	0.945	0.0211576	0.044712	0.810122	Up
LIPID-P-0251	DG(18:2_20:3)	Glycerides	DG	C00641	HMDB0007256	1.23	4.35709e-05	0.000320706	1.53124	Up
LIPID-P-0252	DG(18:1_20:4)	Glycerides	DG	C00641	HMDB0007228	0.7	0.0025485	0.00794662	1.43429	Up
LIPID-P-0257	DG(18:1_22:4)	Glycerides	DG	C00641	HMDB0007234	0.599	0.0164348	0.0355648	1.25943	Up
LIPID-P-0259	DG(18:2_20:4)	Glycerides	DG	C00641	HMDB0007257	0.836	0.00172475	0.00590226	1.47851	Up
LIPID-P-0260	DG(18:1_20:5)	Glycerides	DG	C00641	HMDB0007230	1.06	0.00168589	0.00580933	1.31978	Up
LIPID-P-0264	DG(18:2_22:4)	Glycerides	DG	C00641	HMDB0007263	1.11	0.000456911	0.00206018	1.42753	Up
LIPID-P-0265	DG(18:1_22:5)	Glycerides	DG	C00641	HMDB0007236	0.728	0.00256097	0.00796257	1.46123	Up
LIPID-P-0269	DG(18:1_22:6)	Glycerides	DG	C00641	HMDB0007208	0.77	0.00530811	0.0141462	1.37938	Up
LIPID-P-0270	DG(18:2_22:5)	Glycerides	DG	C00641	HMDB0007264	1.08	0.000316109	0.00152692	1.50823	Up
LIPID-P-0271	DG(18:2_22:6)	Glycerides	DG	C00641	HMDB0007266	0.969	0.000293502	0.00145009	1.58601	Up
LIPID-P-0282	MG(18:1)	Glycerides	MG	C01885	HMDB0011566	-1.9	9.49197e-11	2.05e-08	1.67654	Down
LIPID-P-0283	MG(18:2)	Glycerides	MG	C01885	-	-1.39	1.68223e-06	3.37e-05	1.25022	Down
LIPID-P-0293	HexCer(d18:1/17:0)	Sphingolipid(SP)	Sphingolipid(SP)	C01190	-	-0.842	0.00223803	0.00727202	0.720218	Down
LIPID-P-0351	LPC(0:0/15:0)	Glycerophospholipids(GP)	LPC	C04230	-	-0.714	3.83317e-07	1.3e-05	1.11778	Down
LIPID-P-0352	LPC(15:0/0:0)	Glycerophospholipids(GP)	LPC	C04230	HMDB0010381	-0.623	1.7422e-06	3.37e-05	0.967128	Down
LIPID-P-0355	LPC(0:0/17:0)	Glycerophospholipids(GP)	LPC	C04230	-	-1.09	2.71351e-06	4.38e-05	1.26283	Down
LIPID-P-0356	LPC(17:0/0:0)	Glycerophospholipids(GP)	LPC	C04230	HMDB0012108	-0.716	1.05054e-08	1.26e-06	1.5021	Down
LIPID-P-0359	LPC(0:0/19:0)	Glycerophospholipids(GP)	LPC	C04230	-	-1.26	2.37338e-06	4.01e-05	1.30114	Down
LIPID-P-0364	LPC(24:0/0:0)	Glycerophospholipids(GP)	LPC	C04230	HMDB0010405	-0.667	0.0056293	0.014781	0.601477	Down
LIPID-P-0369	LPC(17:1/0:0)	Glycerophospholipids(GP)	LPC	C04230	-	-0.769	1.73853e-06	3.37e-05	1.00932	Down
LIPID-P-0372	LPC(19:1/0:0)	Glycerophospholipids(GP)	LPC	C04230	-	-0.818	7.02209e-06	8.54e-05	1.20838	Down
LIPID-P-0373	LPC(0:0/20:1)	Glycerophospholipids(GP)	LPC	C04230	-	-0.743	6.60076e-07	1.82e-05	1.35411	Down
LIPID-P-0374	LPC(20:1/0:0)	Glycerophospholipids(GP)	LPC	C04230	HMDB0010391	-0.744	1.2131e-06	2.59e-05	1.3887	Down
LIPID-P-0375	LPC(0:0/22:1)	Glycerophospholipids(GP)	LPC	C04230	-	-0.997	0.000770068	0.00315182	0.834922	Down
LIPID-P-0376	LPC(22:1/0:0)	Glycerophospholipids(GP)	LPC	C04230	HMDB0010399	-0.818	0.00280607	0.00857675	0.740332	Down
LIPID-P-0394	LPC(O-16:0)	Glycerophospholipids(GP)	LPC	C04230	-	-0.656	3.6061e-06	5.42e-05	1.29991	Down
LIPID-P-0395	LPC(O-18:0)	Glycerophospholipids(GP)	LPC	C04317	HMDB0011149	-0.939	1.26438e-08	1.31e-06	1.84237	Down
LIPID-P-0396	LPC(O-20:0)	Glycerophospholipids(GP)	LPC	C04230	-	-0.747	4.5682e-07	1.45e-05	1.49369	Down
LIPID-P-0399	LPC(O-16:1)	Glycerophospholipids(GP)	LPC	C04230	-	-0.746	1.27456e-07	6e-06	1.64778	Down
LIPID-P-0400	LPC(O-18:1)	Glycerophospholipids(GP)	LPC	C04230	-	-0.908	2.58745e-09	4e-07	1.81692	Down
LIPID-P-0401	LPC(O-20:1)	Glycerophospholipids(GP)	LPC	C04230	-	-1.06	3.01735e-09	4.08e-07	1.7316	Down
LIPID-P-0404	LPC(O-20:2)	Glycerophospholipids(GP)	LPC	C04230	-	-0.862	1.43093e-09	2.58e-07	1.81754	Down
LIPID-P-0405	LPC(O-22:2)	Glycerophospholipids(GP)	LPC	C04230	-	-0.817	3.26414e-08	2.52e-06	1.70844	Down
LIPID-P-0438	LPE(P-16:0)	Glycerophospholipids(GP)	LPE	-	HMDB0011152	-0.827	1.72857e-07	7.48e-06	1.30971	Down
LIPID-P-0440	LPE(P-18:0)	Glycerophospholipids(GP)	LPE	-	HMDB0240598	-0.91	8.5034e-08	4.38e-06	1.39262	Down
LIPID-P-0441	LPE(P-20:0)	Glycerophospholipids(GP)	LPE	-	-	-0.738	4.9924e-08	3.03e-06	1.46294	Down
LIPID-P-0489	PC(14:0_18:2)	Glycerophospholipids(GP)	PC	C00157	HMDB0008002	0.694	0.000378979	0.00179064	1.49762	Up
LIPID-P-0505	PC(14:0_20:4)	Glycerophospholipids(GP)	PC	C00157	HMDB0007883	0.723	0.000122482	0.000683119	1.56158	Up
LIPID-P-0513	PC(14:0_20:5)	Glycerophospholipids(GP)	PC	C00157	HMDB0007885	1.03	0.000639528	0.00270301	0.847701	Up
LIPID-P-0520	PC(14:0_22:6)	Glycerophospholipids(GP)	PC	C00157	HMDB0007892	0.686	0.000771933	0.00315182	1.47323	Up
LIPID-P-0537	PC(O-16:0_16:1)	Glycerophospholipids(GP)	PC	C00157	HMDB0013404	-0.748	4.38542e-06	5.93e-05	1.51022	Down
LIPID-P-0553	PC(O-14:0_20:4)	Glycerophospholipids(GP)	PC	C00157	-	1.03	0.00978813	0.0232651	1.26078	Up
LIPID-P-0579	PE(16:0_18:1)	Glycerophospholipids(GP)	PE	C00350	HMDB0008927	0.601	0.00143616	0.0050289	1.40836	Up
LIPID-P-0581	PE(20:1_16:0)	Glycerophospholipids(GP)	PE	C00350	HMDB0009253	0.857	9.15708e-05	0.000545524	1.55017	Up
LIPID-P-0585	PE(18:2_14:0)	Glycerophospholipids(GP)	PE	C00350	HMDB0009085	0.998	0.00249566	0.00787262	1.41003	Up
LIPID-P-0587	PE(18:1_16:1)	Glycerophospholipids(GP)	PE	C00350	HMDB0009056	0.705	0.00134367	0.00489512	1.39792	Up
LIPID-P-0588	PE(17:1_18:1)	Glycerophospholipids(GP)	PE	C00350	-	0.673	0.0114924	0.0265134	1.23304	Up
LIPID-P-0589	PE(18:1_18:1)	Glycerophospholipids(GP)	PE	C00350	HMDB0009025	0.971	0.000104335	0.00060369	1.40219	Up
LIPID-P-0595	PE(16:1_18:2)	Glycerophospholipids(GP)	PE	C00350	HMDB0008961	0.672	0.0162876	0.0353171	0.908713	Up
LIPID-P-0597	PE(18:1_18:2)	Glycerophospholipids(GP)	PE	C00350	HMDB0009060	0.723	0.00426184	0.0119464	1.25322	Up
LIPID-P-0599	PE(20:3_18:0)	Glycerophospholipids(GP)	PE	C00350	HMDB0009354	1.16	1.79065e-05	0.000160201	1.53037	Up
LIPID-P-0606	PE(20:4_18:0)	Glycerophospholipids(GP)	PE	C00350	HMDB0009387	0.653	5.66681e-05	0.000385628	1.47514	Up
LIPID-P-0608	PE(18:0_22:4)	Glycerophospholipids(GP)	PE	C00350	HMDB0009009	0.79	0.000930572	0.00374304	1.28466	Up
LIPID-P-0610	PE(16:1_20:4)	Glycerophospholipids(GP)	PE	C00350	HMDB0008970	1.08	0.00101097	0.00394897	0.956533	Up
LIPID-P-0614	PE(18:0_22:5)	Glycerophospholipids(GP)	PE	C00350	HMDB0009010	0.78	0.00021377	0.0010962	1.39204	Up
LIPID-P-0617	PE(14:0_22:6)	Glycerophospholipids(GP)	PE	C00350	HMDB0008847	0.854	0.00104013	0.00404828	1.30709	Up
LIPID-P-0619	PE(20:5_18:1)	Glycerophospholipids(GP)	PE	C00350	HMDB0009455	0.702	0.00214636	0.00710201	1.42422	Up
LIPID-P-0620	PE(17:0_22:6)	Glycerophospholipids(GP)	PE	C00350	-	0.586	0.0211558	0.044712	1.24623	Up
LIPID-P-0621	PE(22:6_18:0)	Glycerophospholipids(GP)	PE	C00350	HMDB0009684	0.993	7.22821e-05	0.000457364	1.52003	Up
LIPID-P-0626	PE(22:6_18:1)	Glycerophospholipids(GP)	PE	C00350	HMDB0009686	0.601	0.00571462	0.0149353	1.47414	Up
LIPID-P-0628	PE(22:6_20:1)	Glycerophospholipids(GP)	PE	C00350	HMDB0009692	0.816	0.00100887	0.00394897	1.51781	Up
LIPID-P-0631	PE(P-18:0_18:0)	Glycerophospholipids(GP)	PE	C00350	HMDB0011373	-0.603	0.0075085	0.0187193	0.550485	Down
LIPID-P-0731	SM(d18:0/17:0)	Sphingolipid(SP)	Sphingolipid(SP)	C00550	-	-0.791	5.5468e-06	6.93e-05	1.48905	Down
LIPID-P-0739	SM(d18:1/17:0)	Sphingolipid(SP)	Sphingolipid(SP)	C00550	-	-0.72	2.90213e-06	4.62e-05	1.47241	Down
LIPID-P-0759	SM(d18:1/25:1)	Sphingolipid(SP)	Sphingolipid(SP)	C00550	-	-1.11	0.000222787	0.00113148	0.992043	Down
LIPID-P-0777	TG(12:0_14:0_16:0)	Glycerides	TG	C00422	HMDB0095276	1.56	0.0236287	0.0486976	0.964839	Up
LIPID-P-0782	TG(14:0_14:0_16:0)	Glycerides	TG	C00422	HMDB0042063	1.8	0.007459	0.018682	0.965774	Up
LIPID-P-0786	TG(14:0_16:0_16:0)	Glycerides	TG	C00422	HMDB0010411	1.9	0.0018219	0.00616031	1.21645	Up
LIPID-P-0788	TG(16:0_16:0_16:0)	Glycerides	TG	C00422	HMDB0005356	1.25	0.0012413	0.00461541	1.3591	Up
LIPID-P-0789	TG(14:0_16:0_18:0)	Glycerides	TG	C00422	HMDB0042124	1.97	0.000644609	0.00271388	1.38644	Up
LIPID-P-0793	TG(16:0_16:0_18:0)	Glycerides	TG	C00422	HMDB0005357	0.878	0.00066074	0.00277101	1.47013	Up
LIPID-P-0798	TG(14:0_18:0_20:0)	Glycerides	TG	C00422	HMDB0042155	1.28	4.98376e-05	0.000357115	1.58699	Up
LIPID-P-0805	TG(16:0_18:0_20:0)	Glycerides	TG	C00422	HMDB0005366	0.704	5.72496e-05	0.000387151	1.81984	Up
LIPID-P-0822	TG(8:0_16:0_18:1)	Glycerides	TG	C00422	-	1.47	0.0140069	0.0313777	0.944025	Up
LIPID-P-0827	TG(12:0_16:0_16:1)	Glycerides	TG	C00422	-	1.48	0.0076154	0.0188988	1.14752	Up
LIPID-P-0828	TG(10:0_16:0_18:1)	Glycerides	TG	C00422	-	1.66	0.00947997	0.0226932	1.1825	Up
LIPID-P-0829	TG(12:0_14:0_18:1)	Glycerides	TG	C00422	-	1.8	0.00444847	0.0122787	1.17284	Up
LIPID-P-0833	TG(12:0_16:0_18:1)	Glycerides	TG	C00422	-	1.62	0.00380987	0.0109055	1.05421	Up
LIPID-P-0834	TG(14:0_16:0_16:1)	Glycerides	TG	C00422	HMDB0042129	1.98	0.000728225	0.0030074	1.2333	Up
LIPID-P-0837	TG(16:0_16:0_16:1)	Glycerides	TG	C00422	HMDB0005359	1.43	0.00181495	0.00615605	1.2715	Up
LIPID-P-0839	TG(14:0_16:0_18:1)	Glycerides	TG	C00422	HMDB0042131	1.51	0.000992982	0.00393555	1.28785	Up
LIPID-P-0842	TG(16:0_16:0_18:1)	Glycerides	TG	C00422	HMDB0005360	1.02	0.00283468	0.0086398	1.35717	Up
LIPID-P-0846	TG(16:0_18:0_18:1)	Glycerides	TG	C00422	HMDB0005367	1.35	0.000245361	0.00123198	1.53172	Up
LIPID-P-0848	TG(16:0_16:1_20:0)	Glycerides	TG	C00422	HMDB0005375	0.775	0.0205996	0.0437894	1.45551	Up
LIPID-P-0851	TG(16:0_18:0_20:1)	Glycerides	TG	C00422	HMDB0005368	1.61	6.10987e-05	0.00040156	1.57034	Up
LIPID-P-0852	TG(18:0_18:0_18:1)	Glycerides	TG	C00422	HMDB0005395	1.46	0.000215796	0.00110137	1.54619	Up
LIPID-P-0853	TG(16:0_20:0_18:1)	Glycerides	TG	C00422	HMDB0005368	1.52	3.65784e-05	0.000276768	1.50333	Up
LIPID-P-0858	TG(16:0_18:1_22:0)	Glycerides	TG	C00422	HMDB0044112	1.85	2.24642e-05	0.000188421	1.33748	Up
LIPID-P-0880	TG(8:0_16:0_18:2)	Glycerides	TG	C00422	-	1.75	0.00508838	0.0137297	0.967498	Up
LIPID-P-0884	TG(14:0_14:1_16:1)	Glycerides	TG	C00422	HMDB0042279	1.18	0.00961379	0.0229122	1.14974	Up
LIPID-P-0885	TG(10:0_16:0_18:2)	Glycerides	TG	C00422	-	2.21	0.000137889	0.000749728	1.20829	Up
LIPID-P-0886	TG(12:0_14:0_18:2)	Glycerides	TG	C00422	-	1.72	0.00288753	0.00877615	1.09993	Up
LIPID-P-0892	TG(14:1_16:0_16:1)	Glycerides	TG	C00422	HMDB0047771	2.01	0.000285048	0.0014213	1.30768	Up
LIPID-P-0893	TG(12:0_16:0_18:2)	Glycerides	TG	C00422	-	2.32	6.39222e-05	0.000414154	1.35483	Up
LIPID-P-0894	TG(14:0_14:1_18:1)	Glycerides	TG	C00422	HMDB0042281	1.68	0.00116045	0.00437494	1.30887	Up
LIPID-P-0898	TG(14:0_15:0_18:2)	Glycerides	TG	C00422	HMDB0042106	1.32	0.00808427	0.0198349	0.89835	Up
LIPID-P-0899	TG(15:0_16:1_16:1)	Glycerides	TG	C00422	HMDB0043199	1.22	0.00640638	0.016504	0.946249	Up
LIPID-P-0900	TG(14:0_16:1_17:1)	Glycerides	TG	C00422	-	1.26	0.00669464	0.017146	1.04455	Up
LIPID-P-0901	TG(16:0_16:1_16:1)	Glycerides	TG	C00422	HMDB0010415	1.68	7.45345e-05	0.000468874	1.38672	Up
LIPID-P-0902	TG(14:0_16:0_18:2)	Glycerides	TG	C00422	HMDB0010420	1.75	3.28526e-05	0.00025573	1.42286	Up
LIPID-P-0903	TG(14:0_16:1_18:1)	Glycerides	TG	C00422	HMDB0010420	1.2	0.00343281	0.0100386	1.23301	Up
LIPID-P-0907	TG(15:0_16:0_18:2)	Glycerides	TG	C00422	HMDB0043032	0.824	0.0227165	0.047177	0.946367	Up
LIPID-P-0910	TG(16:0_16:1_18:1)	Glycerides	TG	C00422	HMDB0005377	1.15	0.000187194	0.000992861	1.45923	Up
LIPID-P-0911	TG(14:0_18:0_18:2)	Glycerides	TG	C00422	HMDB0010430	1.1	0.000681396	0.00283565	1.35961	Up
LIPID-P-0915	TG(16:0_18:1_18:1)	Glycerides	TG	C00422	HMDB0005382	0.59	0.00675063	0.017146	1.42447	Up
LIPID-P-0917	TG(16:0_16:1_20:1)	Glycerides	TG	C00422	HMDB0005378	0.592	0.00342366	0.0100386	1.49272	Up
LIPID-P-0919	TG(16:0_18:0_18:2)	Glycerides	TG	C00422	HMDB0005369	1.61	3.79994e-06	5.51e-05	1.6267	Up
LIPID-P-0923	TG(18:0_18:1_18:1)	Glycerides	TG	C00422	HMDB0005403	0.899	0.000393104	0.00183968	1.59506	Up
LIPID-P-0925	TG(16:1_18:0_20:1)	Glycerides	TG	C00422	HMDB0005424	0.743	0.00325405	0.00963012	1.44675	Up
LIPID-P-0933	TG(18:0_18:1_20:1)	Glycerides	TG	C00422	HMDB0005404	1.32	4.6772e-05	0.000341942	1.51998	Up
LIPID-P-0935	TG(16:0_18:1_22:1)	Glycerides	TG	C00422	HMDB0044120	0.774	0.00914434	0.022036	1.50964	Up
LIPID-P-0936	TG(18:0_18:2_20:0)	Glycerides	TG	C00422	HMDB0005409	2.21	2.93212e-07	1.09e-05	1.44619	Up
LIPID-P-0954	TG(8:0_16:0_18:3)	Glycerides	TG	C00422	-	1.64	0.00100244	0.00394414	1.33658	Up
LIPID-P-0956	TG(8:0_18:1_18:2)	Glycerides	TG	C00422	-	2.07	4.87439e-05	0.000353965	1.22463	Up
LIPID-P-0957	TG(10:0_16:0_18:3)	Glycerides	TG	C00422	-	2.16	4.91397e-05	0.000354461	1.31885	Up
LIPID-P-0961	TG(12:0_16:1_18:2)	Glycerides	TG	C00422	-	1.78	6.4363e-05	0.000414529	1.23785	Up
LIPID-P-0962	TG(10:0_18:1_18:2)	Glycerides	TG	C00422	-	1.92	5.36599e-05	0.000369809	1.04647	Up
LIPID-P-0965	TG(14:1_16:1_18:1)	Glycerides	TG	C00422	HMDB0047911	1.68	6.19916e-05	0.000404066	1.42461	Up
LIPID-P-0966	TG(14:0_16:1_18:2)	Glycerides	TG	C00422	HMDB0042316	1.68	5.19947e-05	0.000367512	1.41257	Up
LIPID-P-0968	TG(16:0_14:1_18:2)	Glycerides	TG	C00422	HMDB0044038	1.52	0.000190695	0.00100161	1.26584	Up
LIPID-P-0970	TG(16:1_16:1_17:1)	Glycerides	TG	C00422	-	0.809	0.016162	0.0352431	1.02757	Up
LIPID-P-0971	TG(15:0_16:1_18:2)	Glycerides	TG	C00422	-	1.1	0.00207714	0.0069581	1.17443	Up
LIPID-P-0972	TG(14:0_17:1_18:2)	Glycerides	TG	C00422	-	1.34	0.00112363	0.00426586	1.22162	Up
LIPID-P-0973	TG(16:1_16:1_18:1)	Glycerides	TG	C00422	HMDB0048590	1.18	2.29813e-05	0.000191275	1.57063	Up
LIPID-P-0976	TG(16:0_16:1_18:2)	Glycerides	TG	C00422	HMDB0005379	1.03	0.000107589	0.00061921	1.48315	Up
LIPID-P-0978	TG(15:0_18:1_18:2)	Glycerides	TG	C00422	HMDB0011708	0.587	0.0153167	0.0339605	1.16787	Up
LIPID-P-0979	TG(16:0_17:1_18:2)	Glycerides	TG	C00422	-	0.835	0.0051132	0.0137624	1.22185	Up
LIPID-P-0982	TG(16:0_18:1_18:2)	Glycerides	TG	C00422	HMDB0005384	0.731	0.000109696	0.000624691	1.6052	Up
LIPID-P-0983	TG(14:0_18:1_20:2)	Glycerides	TG	C00422	HMDB0042378	1.41	5.39676e-06	6.93e-05	1.57376	Up
LIPID-P-0987	TG(17:0_18:1_18:2)	Glycerides	TG	C00422	-	0.868	0.000394609	0.00183968	1.46422	Up
LIPID-P-0990	TG(18:0_18:1_18:2)	Glycerides	TG	C00422	HMDB0005405	1.03	2.046e-06	3.63e-05	1.71446	Up
LIPID-P-0992	TG(16:0_18:1_20:2)	Glycerides	TG	C00422	HMDB0044096	1.01	2.70762e-05	0.00021863	1.49771	Up
LIPID-P-0997	TG(18:1_18:2_20:0)	Glycerides	TG	C00422	HMDB0005459	1.42	1.5054e-06	3.07e-05	1.58828	Up
LIPID-P-0999	TG(18:1_18:1_20:1)	Glycerides	TG	C00422	HMDB0005454	0.706	0.00504225	0.0136514	1.37681	Up
LIPID-P-1000	TG(16:1_18:1_22:1)	Glycerides	TG	C00422	HMDB0048638	1.05	3.11979e-05	0.000244609	1.60222	Up
LIPID-P-1001	TG(20:1_18:2_18:0)	Glycerides	TG	C00422	HMDB0005410	1.23	3.54412e-07	1.24e-05	1.72343	Up
LIPID-P-1010	TG(18:1_18:2_22:0)	Glycerides	TG	C00422	-	1.93	4.25083e-06	5.9e-05	1.40318	Up
LIPID-P-1030	TG(14:1_16:1_18:2)	Glycerides	TG	C00422	HMDB0047916	1.35	0.00240734	0.00764787	1.12951	Up
LIPID-P-1031	TG(12:0_18:2_18:2)	Glycerides	TG	C00422	-	1.83	2.93063e-05	0.000234885	1.40734	Up
LIPID-P-1032	TG(12:0_18:1_18:3)	Glycerides	TG	C00422	-	1.69	3.36715e-06	5.2e-05	1.54785	Up
LIPID-P-1033	TG(14:0_16:1_18:3)	Glycerides	TG	C00422	HMDB0042317	1.54	0.000293234	0.00145009	1.20155	Up
LIPID-P-1036	TG(14:0_18:2_18:2)	Glycerides	TG	C00422	HMDB0042526	1.7	9.38786e-07	2.19e-05	1.60682	Up
LIPID-P-1037	TG(16:1_16:1_18:2)	Glycerides	TG	C00422	HMDB0005435	1.01	0.00138945	0.00494534	1.30563	Up
LIPID-P-1039	TG(16:0_16:1_18:3)	Glycerides	TG	C00422	HMDB0044067	1.11	0.000636713	0.00270166	1.29048	Up
LIPID-P-1040	TG(14:0_16:0_20:4)	Glycerides	TG	C00422	HMDB0042140	2.4	2.59899e-05	0.000213038	1.32885	Up
LIPID-P-1042	TG(15:0_18:2_18:2)	Glycerides	TG	C00422	HMDB0011711	1.03	0.000167068	0.00089048	1.38969	Up
LIPID-P-1043	TG(16:1_17:1_18:2)	Glycerides	TG	C00422	-	0.638	0.0211341	0.044712	1.21213	Up
LIPID-P-1046	TG(16:0_16:0_20:4)	Glycerides	TG	C00422	HMDB0005363	1.56	0.000109028	0.000624169	1.41061	Up
LIPID-P-1047	TG(16:1_18:1_18:2)	Glycerides	TG	C00422	HMDB0005440	0.742	0.000314746	0.00152692	1.56437	Up
LIPID-P-1048	TG(16:0_18:2_18:2)	Glycerides	TG	C00422	HMDB0005390	0.85	8.16221e-06	9.4e-05	1.70086	Up
LIPID-P-1050	TG(15:0_19:2_19:2)	Glycerides	TG	C00422	-	1.14	1.21095e-05	0.000119159	1.56726	Up
LIPID-P-1053	TG(18:1_18:1_18:2)	Glycerides	TG	C00422	HMDB0005455	0.74	0.000458876	0.00206018	1.61586	Up
LIPID-P-1056	TG(16:0_18:0_20:4)	Glycerides	TG	C00422	HMDB0005370	1.47	1.2189e-07	5.99e-06	1.67496	Up
LIPID-P-1057	TG(17:1_18:1_20:2)	Glycerides	TG	C00422	-	0.753	0.00230031	0.00740756	1.43839	Up
LIPID-P-1060	TG(16:0_18:1_22:3)	Glycerides	TG	C00422	-	0.855	0.000129156	0.000712993	1.54643	Up
LIPID-P-1062	TG(18:0_18:1_20:3)	Glycerides	TG	C00422	HMDB0044953	1.33	1.32696e-08	1.31e-06	1.75763	Up
LIPID-P-1065	TG(18:1_18:2_20:1)	Glycerides	TG	C00422	HMDB0005460	1.17	1.87985e-05	0.000165366	1.54349	Up
LIPID-P-1068	TG(18:1_18:1_22:2)	Glycerides	TG	C00422	HMDB0049911	0.888	0.000481131	0.00213354	1.52917	Up
LIPID-P-1072	TG(18:1_22:1_18:2)	Glycerides	TG	C00422	HMDB0049351	1.79	0.000839861	0.00341628	0.981517	Up
LIPID-P-1082	TG(12:0_18:2_18:3)	Glycerides	TG	C00422	-	1.62	2.6406e-05	0.000214822	1.41374	Up
LIPID-P-1086	TG(16:1_16:1_18:3)	Glycerides	TG	C00422	HMDB0048604	1.31	0.00040454	0.00186313	1.1952	Up
LIPID-P-1087	TG(14:0_18:2_18:3)	Glycerides	TG	C00422	HMDB0010471	1.75	2.66614e-06	4.37e-05	1.45777	Up
LIPID-P-1088	TG(14:1_18:2_18:2)	Glycerides	TG	C00422	HMDB0048077	1.46	1.79153e-05	0.000160201	1.42522	Up
LIPID-P-1089	TG(12:0_16:0_22:5)	Glycerides	TG	C00422	-	2.11	7.58063e-06	8.82e-05	1.34415	Up
LIPID-P-1090	TG(14:0_16:1_20:4)	Glycerides	TG	C00422	HMDB0042320	2.01	9.99791e-05	0.000581599	1.27694	Up
LIPID-P-1092	TG(15:0_18:2_18:3)	Glycerides	TG	C00422	HMDB0043410	1.12	9.84859e-05	0.00057914	1.36802	Up
LIPID-P-1094	TG(16:1_17:1_18:3)	Glycerides	TG	C00422	-	1.19	0.00140737	0.00499271	1.14384	Up
LIPID-P-1095	TG(16:1_18:2_18:2)	Glycerides	TG	C00422	-	1.13	1.20156e-05	0.000119159	1.58276	Up
LIPID-P-1096	TG(16:0_18:2_18:3)	Glycerides	TG	C00422	HMDB0044263	1.3	1.82857e-05	0.000162173	1.51439	Up
LIPID-P-1097	TG(16:1_18:1_18:3)	Glycerides	TG	C00422	HMDB0048648	1.28	9.4542e-06	0.000104499	1.58532	Up
LIPID-P-1098	TG(16:0_16:1_20:4)	Glycerides	TG	C00422	HMDB0005380	1.65	6.7569e-05	0.000432601	1.367	Up
LIPID-P-1099	TG(14:0_16:0_22:5)	Glycerides	TG	C00422	HMDB0042143	1.47	2.04286e-06	3.63e-05	1.56664	Up
LIPID-P-1103	TG(17:1_18:2_18:2)	Glycerides	TG	C00422	-	0.939	0.000330391	0.00158882	1.55453	Up
LIPID-P-1104	TG(18:1_18:2_18:2)	Glycerides	TG	C00422	HMDB0005461	1.1	1.9934e-05	0.000172238	1.59818	Up
LIPID-P-1105	TG(16:0_18:1_20:4)	Glycerides	TG	C00422	HMDB0005385	1.16	1.51478e-05	0.000142521	1.55797	Up
LIPID-P-1106	TG(16:1_18:1_20:3)	Glycerides	TG	C00422	HMDB0048643	1.04	2.24632e-05	0.000188421	1.69152	Up
LIPID-P-1109	TG(19:1_18:2_18:2)	Glycerides	TG	C00422	-	1.2	5.2987e-05	0.000367512	1.48174	Up
LIPID-P-1111	TG(18:1_18:2_20:2)	Glycerides	TG	C00422	HMDB0049395	1.16	3.81689e-06	5.51e-05	1.70243	Up
LIPID-P-1113	TG(18:0_18:3_20:2)	Glycerides	TG	C00422	HMDB0045114	1.08	1.2549e-05	0.000120796	1.5536	Up
LIPID-P-1114	TG(16:0_18:1_22:4)	Glycerides	TG	C00422	HMDB0044128	1.14	1.7813e-05	0.000160201	1.46888	Up
LIPID-P-1116	TG(18:0_18:1_20:4)	Glycerides	TG	C00422	HMDB0005406	0.905	1.09144e-06	2.46e-05	1.78314	Up
LIPID-P-1117	TG(18:2_18:2_20:1)	Glycerides	TG	C00422	HMDB0005473	1.21	1.11947e-05	0.000117599	1.57218	Up
LIPID-P-1124	TG(18:0_18:1_22:4)	Glycerides	TG	C00422	HMDB0044956	1.24	9.30418e-06	0.000104499	1.57565	Up
LIPID-P-1127	TG(14:1_18:2_18:3)	Glycerides	TG	C00422	HMDB0048078	1.61	1.01345e-05	0.000109655	1.29677	Up
LIPID-P-1131	TG(14:0_16:1_20:5)	Glycerides	TG	C00422	HMDB4002327	1.01	0.00612379	0.0159661	0.560603	Up
LIPID-P-1136	TG(16:0_16:1_20:5)	Glycerides	TG	C00422	HMDB0044077	1.89	0.000396161	0.00183968	1.06146	Up
LIPID-P-1137	TG(16:1_18:2_18:3)	Glycerides	TG	C00422	HMDB0048751	1.54	3.70904e-06	5.5e-05	1.50075	Up
LIPID-P-1138	TG(16:0_18:2_18:4)	Glycerides	TG	C00422	HMDB0044271	1.78	7.22152e-05	0.000457364	1.08033	Up
LIPID-P-1139	TG(17:1_18:2_18:3)	Glycerides	TG	C00422	-	1.28	8.66136e-05	0.000520644	1.49648	Up
LIPID-P-1142	TG(18:1_18:2_18:3)	Glycerides	TG	C00422	HMDB0010481	1.26	9.46936e-06	0.000104499	1.51894	Up
LIPID-P-1144	TG(16:0_18:2_20:4)	Glycerides	TG	C00422	HMDB0005391	1.39	5.74137e-07	1.7e-05	1.67357	Up
LIPID-P-1146	TG(16:0_16:0_22:6)	Glycerides	TG	C00422	HMDB0010418	1.54	0.000150901	0.000816373	1.34597	Up
LIPID-P-1149	TG(16:0_18:1_22:5)	Glycerides	TG	C00422	HMDB0044134	1.11	2.58499e-05	0.000213038	1.56322	Up
LIPID-P-1150	TG(18:0_18:2_20:4)	Glycerides	TG	C00422	HMDB0005412	0.854	8.66088e-07	2.13e-05	1.83084	Up
LIPID-P-1151	TG(16:0_18:0_22:6)	Glycerides	TG	C00422	HMDB0043939	1.27	3.74598e-05	0.000281469	1.48927	Up
LIPID-P-1152	TG(18:2_18:2_20:2)	Glycerides	TG	C00422	HMDB0010491	1.28	8.91541e-07	2.14e-05	1.70015	Up
LIPID-P-1155	TG(18:1_18:1_22:4)	Glycerides	TG	C00422	HMDB0010467	1.18	1.89545e-08	1.58e-06	1.64808	Up
LIPID-P-1156	TG(18:0_18:0_22:6)	Glycerides	TG	C00422	-	1.15	5.0247e-05	0.000357679	1.59718	Up
LIPID-P-1164	TG(14:0_18:3_20:4)	Glycerides	TG	C00422	HMDB0042560	1.35	0.00115538	0.00437106	0.827297	Up
LIPID-P-1165	TG(16:1_16:1_20:5)	Glycerides	TG	C00422	HMDB0048607	1.41	0.00187492	0.00631983	0.87098	Up
LIPID-P-1167	TG(16:2_18:2_18:3)	Glycerides	TG	C00422	-	1	0.00311298	0.00939367	1.18536	Up
LIPID-P-1169	TG(18:2_18:2_18:3)	Glycerides	TG	C00422	HMDB0010490	1.88	1.17933e-06	2.59e-05	1.37505	Up
LIPID-P-1170	TG(16:0_18:2_20:5)	Glycerides	TG	C00422	HMDB0044273	1.75	1.97985e-05	0.000172238	1.50416	Up
LIPID-P-1171	TG(16:0_16:1_22:6)	Glycerides	TG	C00422	HMDB0044079	1.58	3.07478e-05	0.00024284	1.42851	Up
LIPID-P-1172	TG(18:1_18:2_18:4)	Glycerides	TG	C00422	HMDB0049402	1.67	1.26155e-05	0.000120796	1.41355	Up
LIPID-P-1174	TG(15:0_18:1_22:6)	Glycerides	TG	C00422	HMDB0043248	1.02	0.00438143	0.0121869	1.16829	Up
LIPID-P-1176	TG(18:1_18:2_20:4)	Glycerides	TG	C00422	HMDB0005462	1.16	7.11821e-07	1.83e-05	1.78824	Up
LIPID-P-1177	TG(16:0_18:1_22:6)	Glycerides	TG	C00422	HMDB0044135	1.2	0.000119978	0.000676124	1.40966	Up
LIPID-P-1181	TG(18:0_18:1_22:6)	Glycerides	TG	C00422	HMDB0044936	1.63	1.38072e-06	2.87e-05	1.54498	Up
LIPID-P-1182	TG(18:1_18:1_22:5)	Glycerides	TG	C00422	HMDB0010468	0.837	1.20973e-05	0.000119159	1.69311	Up
LIPID-P-1183	TG(18:1_18:2_22:4)	Glycerides	TG	C00422	HMDB0049399	1.18	4.24141e-06	5.9e-05	1.59996	Up
LIPID-P-1196	TG(18:2_18:3_18:3)	Glycerides	TG	C00422	HMDB0052637	1.63	7.51413e-05	0.000469959	1.12633	Up
LIPID-P-1197	TG(16:1_16:1_22:6)	Glycerides	TG	C00422	HMDB0048609	2.06	5.31567e-08	3.03e-06	1.66672	Up
LIPID-P-1200	TG(16:0_18:2_22:6)	Glycerides	TG	C00422	HMDB0044275	1.59	6.88334e-07	1.82e-05	1.70776	Up
LIPID-P-1202	TG(16:1_16:1_24:6)	Glycerides	TG	C00422	-	1.72	2.09125e-07	8.08e-06	1.70902	Up
LIPID-P-1203	TG(17:0_18:2_22:6)	Glycerides	TG	C00422	-	0.852	0.00807366	0.0198349	1.2667	Up
LIPID-P-1204	TG(18:1_18:2_22:5)	Glycerides	TG	C00422	HMDB0049400	0.639	0.000861858	0.00349262	1.50089	Up
LIPID-P-1206	TG(18:0_18:2_22:6)	Glycerides	TG	C00422	HMDB0045098	1.22	2.97277e-05	0.00023651	1.50455	Up
LIPID-P-1207	TG(18:2_18:2_22:4)	Glycerides	TG	C00422	HMDB0010494	1.3	1.88407e-07	7.81e-06	1.69731	Up
LIPID-P-1212	TG(18:2_18:3_18:4)	Glycerides	TG	C00422	HMDB0052645	1.16	0.00672619	0.017146	0.495582	Up
LIPID-P-1215	TG(16:1_18:2_22:6)	Glycerides	TG	C00422	HMDB0048763	1.72	9.49848e-07	2.19e-05	1.73283	Up
LIPID-P-1216	TG(18:2_18:3_20:4)	Glycerides	TG	C00422	HMDB0005448	1.51	8.42326e-05	0.000517839	1.46558	Up
LIPID-P-1217	TG(18:1_18:2_22:6)	Glycerides	TG	C00422	HMDB0049406	1.4	4.34552e-06	5.93e-05	1.69554	Up
LIPID-P-1218	TG(18:2_20:3_20:4)	Glycerides	TG	C00422	HMDB0052580	1.42	4.50285e-06	6.01e-05	1.6027	Up
LIPID-P-1219	TG(16:0_20:4_22:5)	Glycerides	TG	C00422	HMDB0044381	1.23	3.95383e-08	2.67e-06	1.77079	Up
LIPID-P-1224	TG(16:1_20:4_20:5)	Glycerides	TG	C00422	HMDB0048849	1.31	0.00105573	0.00407965	0.832028	Up
LIPID-P-1226	TG(18:2_18:2_22:6)	Glycerides	TG	C00422	HMDB0010496	1.88	4.07934e-07	1.34e-05	1.85232	Up
LIPID-P-1227	TG(18:2_20:4_20:4)	Glycerides	TG	C00422	HMDB0005476	1.82	1.53649e-08	1.39e-06	1.87247	Up
LIPID-P-1228	TG(16:0_20:4_22:6)	Glycerides	TG	C00422	HMDB0044387	1.07	0.00244471	0.00773442	1.14889	Up
LIPID-P-1233	TG(18:2_18:3_22:6)	Glycerides	TG	C00422	HMDB0052649	1.61	4.93306e-06	6.51e-05	1.64262	Up
LIPID-P-1240	TG(16:0_22:6_22:6)	Glycerides	TG	C00422	HMDB0044639	2.05	3.92201e-06	5.58e-05	1.42135	Up
MEDN0017	L-Pyroglutamic Acid	Amino acid and Its metabolomics	Amino acid and Its metabolomics	C01879	HMDB0000267	-0.626	6.81284e-07	1.82e-05	1.13541	Down
MEDN0106	Taurochenodesoxycholic Acid	Sterol lipids (ST)	Bile Acids	C05465	HMDB0000951	-0.666	0.0013329	0.0048888	0.796879	Down
MEDN0139	1-Methylxanthine	Nucleotide and Its metabolomics	Nucleotide and Its metabolomics	-	HMDB0010738	-1.73	0.0071808	0.018111	1.04063	Down
MEDN0147	5-Methylcytosine	Nucleotide and Its metabolomics	Nucleotide and Its metabolomics	C02376	HMDB0002894	-0.812	5.823e-07	1.7e-05	1.33493	Down
MEDN0210	1,5-Anhydro-D-Glucitol	Carboxylic acids and derivatives	Carboxylic acids and derivatives	C07326	HMDB0002712	-0.9	0.00503356	0.0136514	0.594451	Down
MEDN0231	L-Fucose	Carboxylic acids and derivatives	Carboxylic acids and derivatives	C01019	HMDB0000174	-0.9	0.00503356	0.0136514	0.594451	Down
MEDN0232	L-Rhamnose	Carboxylic acids and derivatives	Carboxylic acids and derivatives	C00507	HMDB0000849	-0.9	0.00503356	0.0136514	0.594451	Down
MEDN0280	2-Aminoethanesulfonic Acid	Organicacid and Its derivatives	Organicacid and Its derivatives	C00245	HMDB0000251	-0.696	1.09407e-05	0.000116058	1.00353	Down
MEDN0292	3-Hydroxybutyrate	Organicacid and Its derivatives	Organicacid and Its derivatives	C01089	HMDB0000357	-0.921	0.00862365	0.0210153	0.460713	Down
MEDN0294	3-Methylcrotonyl Glycine	Organicacid and Its derivatives	Organicacid and Its derivatives	-	HMDB0000459	-0.772	0.0205205	0.043707	0.4477	Down
MEDN0308	Dl-2-Aminooctanoic Acid	Organicacid and Its derivatives	Organicacid and Its derivatives	-	HMDB0000991	-0.619	0.00893367	0.0216247	0.0480593	Down
MEDN0317	Hippuric Acid	Organicacid and Its derivatives	Organicacid and Its derivatives	C01586	HMDB0000714	-1.72	0.00386704	0.0110399	0.746514	Down
MEDN0333	Malonicacid	Organicacid and Its derivatives	Organicacid and Its derivatives	C00383	HMDB0000691	-0.916	0.00899037	0.0217134	0.462718	Down
MEDN0348	TXB2 [9α,11,15S-trihydroxythromba-5Z,13E-dien-1-oic acid]	FA	FA	C05963	HMDB0003252	-2.57	2.00573e-05	0.000172238	1.33461	Down
MEDN0385	Dodecanoic Acid(C12:0)	FA	FA	C02679	HMDB0000638	-1.02	0.000124206	0.000689185	0.895028	Down
MEDN0445	Orotidine	Nucleotide and Its metabolomics	Nucleotide and Its metabolomics	C01103	HMDB0000788	0.703	0.00119533	0.00448453	1.63692	Up
MEDN0491	9-HOTrE [9S-hydroxy-10E,12Z,15Z-octadecatrienoic acid]	FA	FA	-	HMDB0031934	-1.55	1.21777e-05	0.000119159	0.982107	Down
MEDN0662	Gamma-Glu-Leu	Amino acid and Its metabolomics	peptide	-	HMDB0011171	-0.609	0.000458247	0.00206018	0.75829	Down
MEDN0750	(±)12-HEPE [(±)-12-hydroxy-5Z,8Z,10E,14Z,17Z-eicosapentaenoic acid]	FA	FA	-	HMDB0010202	-1.67	1.22242e-05	0.000119159	1.22939	Down
MEDN0751	(±)12-HETE [(±)12-hydroxy-5Z,8Z,10E,14Z-eicosatetraenoic acid]	FA	FA	-	HMDB0006111	-3.11	5.22542e-08	3.03e-06	1.62101	Down
MEDN0752	(±)15-HEPE [(±)-15-hydroxy-5Z,8Z,11Z,13E,17Z-eicosapentaenoic acid]	FA	FA	-	HMDB0010209	-1.67	1.22242e-05	0.000119159	1.22939	Down
MEDN0756	(±)18-HEPE [(±)-18-hydroxy-5Z,8Z,11Z,14Z,16E-eicosapentaenoic acid]	FA	FA	-	HMDB0012611	-1.67	1.22242e-05	0.000119159	1.22939	Down
MEDN0760	(±)5-HETE [(±)5-hydroxy-6E,8Z,11Z,14Z-eicosatetraenoic acid]	FA	FA	-	HMDB0011134	-5.3	5.25372e-18	2.84e-15	1.48865	Down
MEDN0763	(±)9-HETE [(±)-9-hydroxy-5Z,7E,11Z,14Z-eicosatetraenoic acid]	FA	FA	-	HMDB0010222	-5.3	5.25372e-18	2.84e-15	1.48865	Down
MEDN0768	13-oxoODE [13-oxo-9Z,11E-octadecadienoic acid]	FA	FA	C14765	HMDB0004668	-2.06	3.50154e-08	2.53e-06	1.35426	Down
MEDN0777	5,6-DiHETrE [(±)5,6-dihydroxy-8Z,11Z,14Z-eicosatrienoic acid]	FA	FA	C14772	HMDB0002343	-0.732	0.00143294	0.0050289	0.688603	Down
MEDN1066	Glycyl-L-valine	Amino acid and Its metabolomics	peptide	-	HMDB0028854	-0.656	0.0037646	0.0108045	0.258969	Down
MEDN1306	N-Carbamoyl-L-aspartate	Amino acid and Its metabolomics	Amino acid and Its metabolomics	C00438	HMDB0000828	1.47	9.34851e-12	2.53e-09	2.13992	Up
MEDP0079	S-(5-Adenosy)-L-Homocysteine	Amino acid and Its metabolomics	Amino acid and Its metabolomics	C00021	HMDB0000939	-0.69	0.00437635	0.0121869	0.0793884	Down
MEDP0087	L-Alanyl-L-Lysine	Amino acid and Its metabolomics	Amino acid and Its metabolomics	-	HMDB0028692	-0.589	1.73444e-05	0.000160201	1.01395	Down
MEDP0213	N-Methyltryptamine	Alcohol and amines	Alcohol and amines	C06213	HMDB0004370	-0.855	0.0112912	0.0261608	0.66212	Down
MEDP0297	5-Aminovaleric Acid	Amino acid and Its metabolomics	Amino acid and Its metabolomics	C00431	HMDB0003355	-0.601	0.0165595	0.035692	0.293014	Down
MEDP0313	Guanidineacetic Acid	Organicacid and Its derivatives	Organicacid and Its derivatives	C00581	HMDB0000128	-0.654	0.0037465	0.0107812	0.63727	Down
MEDP0330	Sebacate	Organicacid and Its derivatives	Organicacid and Its derivatives	C08277	HMDB0000792	-0.69	0.000137549	0.000749728	0.849506	Down
MEDP0350	Lysopc 20:1	Glycerophospholipids(GP)	LPC	-	HMDB0010391	-0.629	0.000110812	0.000627744	1.00833	Down
MEDP0374	Cyclic Amp	Nucleotide and Its metabolomics	Nucleotide and Its metabolomics	C00575	HMDB0000058	1.15	0.00141421	0.00500058	1.15588	Up
MEDP0494	Lysopc 15:0	Glycerophospholipids(GP)	LPC	-	HMDB0010381	-0.664	5.06361e-07	1.57e-05	1.14467	Down
MEDP0691	Ethylparaben	Organicacid and Its derivatives	Organicacid and Its derivatives	-	HMDB0032573	-0.649	3.82854e-05	0.000285688	0.896358	Down
MEDP1022	Threoninyl-Phenylalanine	Amino acid and Its metabolomics	peptide	-	HMDB0029068	1.12	0.00625429	0.0161507	1.23793	Up
MEDP1025	L-Valyl-L-phenylalanine	Amino acid and Its metabolomics	Amino acid and Its metabolomics	-	HMDB0029134	2.83	0.0036666	0.0106077	0.961839	Up
MEDP1045	Biliverdin	Alcohol and amines	Alcohol and amines	C00500	HMDB0001008	-0.892	0.00276853	0.00848599	0.766516	Down
MEDP1177	N-Methyl-α-aminoisobutyric acid	Amino acid and Its metabolomics	Amino acid and Its metabolomics	-	HMDB0002141	-0.82	8.00294e-05	0.000497654	1.05643	Down
MEDP1289	Hexanoylcarnitine	Carnitine	Carnitine	-	HMDB0000705	-0.93	0.000339913	0.00162737	1.05058	Down
MEDP1461	Cis-11,14-Eicosadienoic Acid(C20:2)	FA	FA	C16525	HMDB0005060	-0.587	7.32246e-06	8.71e-05	1.12032	Down
MEDP1462	EPA [5Z,8Z,11Z,14Z,17Z-eicosapentaenoic acid]	FA	FA	C06428	HMDB0001999	-2.46	7.55113e-07	1.9e-05	1.56792	Down
MEDP1509	Glu-Met	Amino acid and Its metabolomics	peptide	-	HMDB0028825	-0.592	0.00275332	0.00848533	0.332801	Down

[truncated: 3 more sheets: Supplemental Table11, Supplemental Table12, Supplemental Table13]
